# Supplementary material for: Genomic diversity and structure of prehistoric alpine individuals from the Tyrolean Iceman’s territory
Source: Nat Commun. 2025 Jul 11;16:6431. doi: 10.1038/s41467-025-61601-8 (PMC12254411; doi:10.1038/s41467-025-61601-8)
Supplement: Supplementary file 3 — Supplementary Data 1-23 [file 41467_2025_61601_MOESM3_ESM.xlsx]

## Sheet: Supplementary Data 1
Supplementary Data 1. Archaeological, anthropological and dating information on the alpine individuals analysed in this study and from the literature (ICE: Wang et al. 2023; ORA01 amd ORA02: Paladin et al. 2023).
Abbreviations: ME = Mesolithic; MN = Middle Neolithic; CA = Copper Age; EBA = Early Bronze Age; MBA = Middle Bronze Age
** Anthropological data obtained from previous studies: BER01= Avanzini et al. 1985; COR01-02= Mazzucchi et al. 2020; ICE= Gaber 1998; ISE01= unpublished data; LAS01= Corrain and De Marchi 1980, Tecchiati 1996; MEZ001-2-03-04= Nicolis 2004; NOG303= personal communication E. Mottes; NOG401= Mottes 2019; ORA01-02= Rizzi et al. 2011; SIU01= Tecchiati 2011; STE01-03-04-05= Capitanio and Corrain 1991;…
° Anthropological data from Paladin 2011/2012 revised for the current study through standard methods, such as: dental development and eruption patterns, measurements of the maximum diaphyseal lengths and the assessment of the epiphyseal–diaphyseal fusion.
Publication ID	LAB antrop. ID	Valley	Longitude	Latitude	Site	Tomb/Level/other	Age at death	Sex	Simplify chronologies	Cultural Context	14C LabCodes	14C Age [yr BP]	±	1σ (Cal BC, Prob 68.3%)*	2σ (cal BC, Prob 95.4%)*	14C References*
BER01	Ind. A	Vallagarina (TN)	10.9776	45.8548	Bersaglio di Mori	NA	Adult/Mature**	M**	CA	Copper Age horizon 2/3	MAMS 54084	4004	22	2567-2475	2574-2469	Current study
COR01	Ind. 3	Vallagarina (TN)	10.9913	45.8894	Grotte di Castelcorno	T1	10-11 yo**	M**	CA	Copper Age horizon 2/3	GCC-5	3946	40	2562-2349	2571-2299	Battisti and Tecchiati 2022
COR02	Ind. 2	Vallagarina (TN)	10.9913	45.8894	Grotte di Castelcorno	T1	8-9 yo**	ND**	CA/EBA	formative aspect of Polada	MAMS 54085	3748	21	2201-2069	2276-2041	Current study
ISE01	ISE01	Vallagarina (TN)	11.0093	45.8853	Isera La Torretta	T1	36 wo gest. age**	ND**	MN	VBQ3	AAR-25613	5502	35	4380-4320	4445-4261	Pedrotti, unpublished data
VEL101	1960/4 #50	Adige (TN)	11.0825	46.0879	La Vela I	NA	4-5 yo°	ND°	MN	VBQ2	no data	no data	no data	no data	no data	no data
VEL102	1960/3 #49	Adige (TN)	11.0825	46.0879	La Vela I	NA	Adult°	M?°	MN	VBQ2	MAMS 54086	5681	24	4540-4460	4588-4449	Current study
VEL201	1975 #52	Adige (TN)	11.0825	46.0879	La Vela II	T2	17-19 yo°	F°	MN	VBQ2	MAMS 54087	5602	24	4453-4368	4493-4357	Current study
VEL401	1976 #53	Adige (TN)	11.0825	46.0879	La Vela IV	T3	18-20 yo°	F?°	MN	VBQ2	MAMS 54088	5599	25	4451-4368	4492-4356	Current study
VAL01	LVV1	Adige (TN)	11.0975	46.0826	La Vela Valbusa	T1	19-21 yo**	F**	CA/EBA	formative aspect of Polada	MAMS 54081	3692	23	2134-2035	2193-1981	Current study
VEL701	VEL701	Adige (TN)	11.0825	46.0879	La Vela VII	T5	13-14 yo**	M**	MN	VBQ2	MAMS 54089	5651	23	4531-4450	4545-4374	Current study
VEL702	VEL702	Adige (TN)	11.0825	46.0879	La Vela VII	T2	Mature**	F**	MN	VBQ2	UTC-10555	5579	45	4447-4361	4498-4342	Degasperi et al. 2005
VEL703	VEL703	Adige (TN)	11.0825	46.0879	La Vela VII	T4	Adult**	F**	MN	VBQ2	UTC-10556	5555	48	4445-4351	4495-4331	Degasperi et al. 2005
VEL704	VEL704	Adige (TN)	11.0825	46.0879	La Vela VII	T7	birth-1 yo**	ND**	MN	VBQ2	MAMS 54091	5579	27	4446-4363	4455-4351	Current study
VEL705	VEL705	Adige (TN)	11.0825	46.0879	La Vela VII	T6	7-8 yo**	F?**	MN	VBQ2	MAMS 54090	5582	23	4446-4365	4453-4355	Current study
LAS01	LAS01	Valle di Cavedine (TN)	10.9834	46.0255	Lasino - Riparo del Santuario	T1	Young Adult**	M**	CA/EBA	formative aspect of Polada	MAMS 54092	3824	23	2297-2204	2402-2149	Current study
MAD01	#26	Adige (TN)	11.1342	46.0419	Madonna Bianca	Level A	Mature°	ND°	ME	Late Mesolithic (Castelnovian)	MAMS 54082	7399	26	6360-6229	6380-6107	Current study
MAR01	#73	Adige (TN)	11.1321	46.0899	Martignano	Layer B	45-55 yo°	F°	CA	unclear	MAMS 15459	4570	19	3366-3200	3486-3121	Paladin 2011/2012; Gräfen 2019
MEZ01	cranium 460/47	Adige (TN)	11.1309	46.2195	Mezzocorona Borgonuovo	T8	Mature**	M**	CA	Copper Age	MAMS 54095	Not enough collagen	Not enough collagen	Not enough collagen	Not enough collagen	Current study
MEZ02	cranium 458/48	Adige (TN)	11.1309	46.2195	Mezzocorona Borgonuovo	T8	Young Adult**	F**	CA	Copper Age	MAMS 54096	Not enough collagen	Not enough collagen	Not enough collagen	Not enough collagen	Current study
MEZ03	cranium 459/42	Adige (TN)	11.1309	46.2195	Mezzocorona Borgonuovo	T8	Adult**	M**	CA	Copper Age horizon 2	MAMS 54094	4219	22	2893-2776	2900-2701	Current study
MEZ04	MEZ04	Adige (TN)	11.1309	46.2195	Mezzocorona Borgonuovo	T14	Adult**	M**	EBA	Polada	MAMS 54093	3673	21	2132-1984	2139-1973	Current study
MOL01	#141	Vallagarina (TN)	10.8955	45.9316	Moletta Patone	NA	Adult°	ND°	CA	Copper Age horizon 2	MAMS 15461	4113	28	2849-2584	2866-2575	Paladin 2011/2012; Gräfen 2019
MOR01	MOR01	Vallagarina (TN)	10.9618	45.8743	Mori Loc. Corno	Layer 6/7	55-60 yo	F	CA	unclear	MAMS 54098	4458	22	3321-3031	3332-3024	Current study
NOG201	#69	Adige (TN)	11.0934	46.2114	Nogarole II	Level 5	13-14 yo°	M°	CA	Copper Age horizon 2	MAMS 15463	4207	19	2886-2764	2891-2701	Paladin 2011/2012; Gräfen 2019
NOG202	#71	Adige (TN)	11.0934	46.2114	Nogarole II (III)	Level 5	38-40 wo gest. age°	ND°	CA	Copper Age horizon 2	MAMS 54099	4185	22	2879-2703	2886-2673	Current study
NOG301	#78	Adige (TN)	11.0934	46.2114	Nogarole III	Sector 2	14-16 yo°	M°	EBA	unclear	MAMS 54101	3506	22	1883-1774	1894-1747	Current study
NOG302	#76	Adige (TN)	11.0934	46.2114	Nogarole III	T2/Level 4/Sector 1	40 wo gest. age - birth°	ND°	CA/EBA	formative aspect of Polada	MAMS 54100	3730	21	2197-2049	2202-2037	Current study
NOG303	NOG303	Adige (TN)	11.0934	46.2114	Nogarole III	T4	4-5 yo**	M**	CA/EBA	formative aspect of Polada	MAMS 54102	3688	21	2134-2032	2189-1981	Current study
NOG401	NOG401	Adige (TN)	11.0934	46.2114	Nogarole IV	T1/shelter 4	Adult**	F**	CA	Copper Age horizon 2	KIA-53624	4123	20	2849-2629	2865-2580	Mottes 2019
ORA01	Ind. A	Adige (BZ)	11.3	46.3402	Ora Kiechlberg	NA	30 yo**	M?**	CA	Copper Age horizon 1/2	LTL-3607A	4279	45	3004-2785	3022-2702	Tecchiati 2013
ORA02	Ind. B	Adige (BZ)	11.3	46.3402	Ora Kiechlberg	NA	40+ yo**	M?**	CA	Copper Age horizon 1/2	LTL-3607B	4268	35	2912-2879	3008-2703	Tecchiati 2013
ICE	ICEMAN	Senales (BZ)	10.9256	46.7758	Ötztal Alps	NA	40-50 yo**	M**	CA	Copper Age horizon 1	no data	4550	19	3364-3191	3368-3108	Kutschera 2000
PAL01	#5	Adige (TN)	11.0621	45.9179	Paludei di Volano	T3	12-15 yo°	M?°	CA/EBA	formative aspect of Polada	MAMS 15464	3788	24	2281-2148	2292-2140	Paladin 2011/2012; Gräfen 2019
PAL02	#4	Adige (TN)	11.0621	45.9179	Paludei di Volano	T2	1-2 yo°	F?°	CA/EBA	formative aspect of Polada	MAMS 54103	3773	22	2276-2142	2288-2066	Current study
ROM301	#123	Adige (TN)	11.104	46.0175	Romagnano III	T11	3-4 yo°	ND°	CA	Copper Age horizon 2	MAMS 54107	4085	23	2835-2574	2849-2499	Current study
ROM302	#100	Adige (TN)	11.104	46.0175	Romagnano III	T5	4-5 yo°	ND°	CA/EBA	formative aspect of Polada	MAMS 54104	3750	21	2202-2136	2277-2042	Current study
ROM303	#113	Adige (TN)	11.104	46.0175	Romagnano III	T8	40 wo gest. age - 2 mo°	ND°	CA/EBA	formative aspect of Polada	MAMS 54105	3717	21	2192-2042	2198-2034	Current study
ROM304	#85	Adige (TN)	11.104	46.0175	Romagnano III	T1969	17-18 yo°	F°	EBA	Polada	MAMS 54109	3642	20	2033-1960	2130-1941	Current study
ROM305	#81	Adige (TN)	11.104	46.0175	Romagnano III	T1	13-16 yo°	ND°	EBA	Polada	MAMS 54108	3449	22	1871-1694	1878-1688	Current study
ROM306	#97	Adige (TN)	11.104	46.0175	Romagnano III	T4	3-5 yo°	F?°	CA/EBA	formative aspect of Polada	MAMS 54110	3723	21	2194-2044	2200-2035	Current study
ROM307	#114	Adige (TN)	11.104	46.0175	Romagnano III	TA	birth-4 mo°	ND°	CA/EBA	formative aspect of Polada	MAMS 54106	3722	20	2194-2043	2200-2035	Current study
ROM308	#105	Adige (TN)	11.104	46.0175	Romagnano III	T6	6-7 yo°	ND°	CA	Copper Age horizon 2/3	BETA - 645820	4070	30	2831-2499	2850-2488	Current study
ROM309	#129	Adige (TN)	11.104	46.0175	Romagnano III	T12	1-1.5 yo°	ND°	CA/EBA	unclear	no data	no data	no data	no data	no data	no data
ROM401	#134	Adige (TN)	11.104	46.0175	Romagnano IV	T2A/survey 4	40 wo gest. age - 1.5 mo°	ND°	CA/EBA	formative aspect of Polada	no data	no data	no data	no data	no data	no data
ROM402	#135	Adige (TN)	11.104	46.0175	Romagnano IV	T2B/survey 4	40 wo gest. age - 1.5 mo°	ND°	CA/EBA	formative aspect of Polada	MAMS 15466	3744	20	2199-2066	2272-2041	Paladin 2011/2012; Gräfen 2019
SIU01	SIU01	Isarco (BZ)	11.5627	46.5443	Siusi	T1	Juvenile**	F?**	MBA	Inneralpine Bronzezeitkultur (IBK)	ETH-27295	3180	55	1506-1408	1601-1295	Tecchiati 2011
SOL01	#59	Adige (TN)	11.1202	46.0875	Solteri	NA	Adult°	ND°	MN	unclear	no data	no data	no data	no data	no data	no data
SOL02	#64	Adige (TN)	11.1202	46.0875	Solteri	NA	5-8 yo°	ND°	CA	unclear	MAMS 54112	3935	22	2472-2350	2560-2310	Current study
SOL03	#55	Adige (TN)	11.1202	46.0875	Solteri	Layer I	20-25 yo°	M°	CA/EBA	formative aspect of Polada	MAMS 54083	3747	21	2201-2067	2276-2040	Current study
SOL04	#61	Adige (TN)	11.1202	46.0875	Solteri	NA	20-25 yo°	F°	MN	unclear	MAMS 54111	5642	27	4533-4446	4541-4369	Current study
STE01	STE01	Giudicarie (TN)	10.8539	46.0559	Stenico Calferi	T3	Adult**	M**	EBA	unclear	MAMS 54113	3420	21	1748-1644	1867-1630	Current study
STE03	STE03 Adult	Giudicarie (TN)	10.8539	46.0559	Stenico Calferi	T4	Adult**	ND**	EBA/MBA	unclear	MAMS 54114	3347	24	1677-1544	1731-1539	Current study
STE04	STE04 Meta Nord	Giudicarie (TN)	10.8539	46.0559	Stenico Calferi	T4	4 yo**	ND**	EBA/MBA	unclear	MAMS 54115	3340	25	1665-1541	1730-1534	Current study
STE05	STE05 Subadult	Giudicarie (TN)	10.8539	46.0559	Stenico Calferi	T4	7 yo**	ND**	MBA	unclear	MAMS 54117	3318	24	1614-1542	1663-1511	Current study
VOL01	RR129	Vallagarina (TN)	11.0746	45.9158	Volano S.Rocco	RR129	Young Adult	F?	CA/EBA	formative aspect of Polada	no data	no data	no data	no data	no data	no data
Reference List
AlQahtani S.J., Hector M.P., Liversidge H.M. Brief communication: The London atlas of human tooth development and eruption. Am. J. Phys. Anthropol. 142, 481-490 (2010).
Avanzini, M. et al. Bersaglio di Mori, dati e ricerche. Ann. del Mus. Civ. di Rovereto 1, 23–66 (1985).
Bonardi, S. & Tecchiati, U. Risultati delle ricerche 1994 e 1996 nel sito dell’età del Bronzo del Riparo del Santuario in Val di Cavedine (TN). in Annali del Museo Civico di Rovereto vol. 20 (2004) 3–21 (2005).
Corrain, C. & Capitanio, M. I resti scheletrici umani della necropoli neolitica di ‘La Vela’ (Trento). Preist. Alp. 30 (1994), 5–42 (1996).
Corrain, C. & De Marchi, D. Resti scheletrici umani dal riparo in ‘Val Cornelio’, comune di Lasino, e dalla Grotta di Castel Corno, comune di Isera (Trentino). Atti dell’Accademia Roveretana degli Agiati 18–19, 45–51 (1980).
Gaber, O. & Künzel, K. H. Man from the Hauslabjoch. Exp. Gerontol. 33, 655–660 (1998).
Mazzucchi, A., Bonelli, G., Battisti, M. & Tecchiati, U. Le sepolture preistoriche delle Grotte di Castelcorno di Isera (TN). Ann. del Mus. Civ. di Rovereto 35, 3–31 (2020).
Mottes, E. & Nicolis, F. Forme della ritualità funeraria tra età del Rame e antica età del Bronzo nel territorio della Valle dell’Adige (Trentino Alto Adige, Italia settentrionale). in Un lungo percorso di scienza. Scritti in onore di Leone Fasani, Memorie del Museo Civico di Storia Naturale di Verona – 2. serie - Sezione Scienze dell’Uomo – 13, Millenni. Studi di Archeologia Preistorica 22 (eds.…
Nicolis, F. Le evidenze funerarie dell’antica età del Bronzo in Italia settentrionale. in Graves and Funerary Rituals during the Late Neolithic and the Early Bronze Age in Europe (2700-2000 BC) (eds. Besse, M. & Desideri, J.) 111–145 (BAR International Series 1284, 2004).
Paladin, A. Studio antropologico, paleopatologico e biomolecolare dei resti umani conservati presso il Museo delle Scienze di Trento: i contesti e i rituali funerari dell’età del Rame in Italia settentrionale. (Master thesis, University of Trento, 2012).
Perini, R., Corrain, C. & Capitanio, M. Le necropoli a tumulo di Stenico - Calferi (Trento): notizie archeologiche e studio antropologico. Arch. per l’Antropologia e la Etnol. 121, 45–49 (1991).
Pinali, S. I rituali funerari dell’età del Bronzo Antico in Trentino e territori limitrofi: studio antropologico e paleopatologico dell’individuo di La Vela Valbusa. (Bachelor Thesis, University of Trento, 2022).
Rizzi, J., Conzato, A. & Marzoli, C. Anthropological and taphonomic investigation of a Copper Age multiple burial from South Tyrol, Italy. Not. Archeol. Bergomensi, 18, 33 (2010).
Schaefer M., Black S., Scheuer L. Developmental juvenile osteology: A Laboratory and Field Manual. Elsevier Academic Press, London (2009).
Tecchiati, U. Sepolture e resti umani sparsi in abitati della preistoria e della protostoria dell’Italia settentrionale con particolare riferimento al Trentino-Alto Adige. Not. Archeol. Bergomensi, 3, 1–18 (2011).

## Sheet: Supplementary Data 2
Supplementary Data 2. Results of the molecular screening
Individuals with human endogenous (HR) <1% ) and excluded from this study are indicated in bold.
** Anthropological data obtained from previous studies: BER01= Avanzini et al. 1985; COR01-02= Mazzucchi et al. 2020; ICE= Gaber 1998; ISE01= unpublished data; LAS01= Corrain and De Marchi 1980, Tecchiati 1996; MEZ001-2-03-04= Nicolis 2004; NOG303= personal communication E. Mottes; NOG401= Mottes 2019; ORA01-02= Rizzi et al. 2011; SIU01= Tecchiati 2011; STE01-03-04-05= Capitanio and Corrain 1991;…
° Anthropological data from Paladin 2011/2012 revised for the current study through standard methods, such as: dental development and eruption patterns, measurements of the maximum diaphyseal lengths and the assessment of the epiphyseal–diaphyseal fusion.
Abbreviations: PP= Pars Petrosa sample; Mean Cov sites 1240K= mean coverage of SNPs sites covered on the 1240K panel; # 1240K Sites (All)= number of total sites hitting on the 1240 K panel; DMG 1st 5´ (5pC>T)=C to T changes at the first position in the 5` end of the sequence read
																													mitochondrial DNA (Schmutzi)								Y-Cromosome (Yleaf)
Publication ID	Valley	Site	Time period	Culture	2σ (Cal BC, Prob 95.4%)	Age at death	Sex	Sample type	Molecular sex (Skoglund)	95% CI	Molecular sex (Mittnik)	95%-CI	Reads count	assembled reads (a,r,)	a,r,quality (a,r,q,)	a,r,q,aligned (a,r,q,a)	a,r,q,a, no duplicates	Duplication Rate (%)	Human reads %	Mean Coverage	std Coverage	Average fragments length (bp)	Mean Cov sites on 1240K panel	# 1240K Sites (All)	DMG 1st 5´ (5pC>T)	X-Chr.reads	Y-Chr. reads	X-Chr. Contamination	mtDNA	coverage (s.d.)	mtdna haplogroup	Overall quality (%)	missing positions	Contamination			#SNPs (Valid markers)	haplogroup markers	Haplogroup	Note
BER01	Vallagarina (TN)	Bersaglio di Mori	CA	Copper Age horizon 2/3	2574-2469	Adult/Mature**	M**	Tooth - molar	XY	0.0878-0.0964	Male	0.4813712-0.5364	76057446	34487941	32583246	747089	610146	0.19	2.29286	0.0187	0.2	94.8333	0.019544	24098	0.123	15677	1590	Failed	741	3.4 (1.9)	Failed		16569	Failed
COR01	Vallagarina (TN)	Grotte di Castelcorno	CA	Copper Age horizon 2/3	2571-2299	10-11 yo**	M**	Skull (PP right)	XY	0.0936-0.0955	Male	0.4910229-0.54832-	46280900	22642301	22094175	15641295	13152012	0.38	70.7937	0.416	1.726	97.9624	0.372471	459262	0.0849	343878	35908	0.03 - 0.031	11407	56.9 (10.8)	T2c1d+152	95.58	10	0.01	0	0.02	14174	G-CTS2100*(xZ27625,CTS6796,Z30724,Y108225,FT52894,FGC489,BY187251,BY180515,BY172055,Z46325,Z40867,CTS10324,Z45495)	G2a2b2a1a1b1a1~
COR02	Vallagarina (TN)	Grotte di Castelcorno	CA/EBA	formative aspect of Polada	2276-2041	8-9 yo**	ND**	Tooth - molar	XX	0.0034-0.0039	Female	0.9681749-1.070104	59270156	28131564	27157595	4959893	4022823	0.21	18.2634	0.1437	0.6891	110.585	0.147469	181831	0.0582	202954	744		9359	55.5 (9.6)	K1a2a	97.23	8	0.01	0	0.02
ISE01	Vallagarina (TN)	Isera La Torretta	MN	VBQ3	4445-4261	36 wo gest. age**	ND**	PP (left)	XY	0.0831-0.092	Male	0.4842924-0.5503523	33401240	15981692	15823336	654624	553061	0.05	4.13708	0.0091	0.097	51	0.0106909	13182	0.271	14237	1366	Failed	993	2.8 (1.7)	T	68.54	7941	0.03	0.01	0.05	NA	NA	NA
LAS01	Valle dei Laghi (TN)	Lasino - Riparo del Santuario	CA/EBA	formative aspect of Polada	2402-2149	Young Adult**	M**	PP (left)	XX	0.0043-0.0048	Female	0.9696363-1.077257-	42748162	21181279	20945136	7715843	6499324	0.26	36.8384	0.1713	0.7493	81.5803	0.171529	211497	0.138	328450	1492		2963	12.9 (4.2)	H4a1a	100	61	0.02	0.01	0.03
MAD01	Adige (TN)	Madonna Bianca	ME	Late Mesolithic (Castelnovian)	6380-6107	Mature°	ND°	Tooth - molar	XY	0.0882-0.0912	Male	0.4917594-0.5547256	69512784	32056479	30469202	6246534	4600680	0.21	20.5011	0.1123	0.4811	75.5569	0.118433	146030	0.1164	120453	11869	0.019 - 0.02	3107	12.2 (4.2)	U5b2b3	97.01	53	0.01	0	0.02	3980	I-CTS10100*(xA427,Y7492,Y9372,S25248,Y8712,Y21074,CTS7618,Y5752,Y30011,Y21761,Y18287,FGC17379,Y10664,Y13432,Y23060,Y7157,Y31858,Y31898,Y16441,L1290,Y7208,Y36560,L623,PH1)	I2a1b1a2
MAR01	Adige (TN)	Martignano	CA	unclear	3486-3121	45-55 yo°	F°	Tooth - molar	XX	0.004-0.0112	Female	0.9678756-1.093042	45254756	22184033	21830603	53893	44077	0.02	0.246869	0.0009	0.03	63	0.001	1185	0.1302	2222	17		81	0.27 (0.53)	Failed		16569	Failed
MEZ01	Adige (TN)	Mezzocorona Borgonuovo	CA	Copper Age	no data	Mature **	M**	Skull (PP right)	XX	0.0058-0.0066	Female	0.9745903-1.123222	40683490	19526983	18880972	3455595	2913572	0.21	18.302	0.057	0.3455	60.7042	0.0597942	73727	0.1924	147437	918		1552	5.13 (2.78)	H2a	92.64	2725	0.03	0.01	0.05
MEZ02	Adige (TN)	Mezzocorona Borgonuovo	CA	Copper Age	no data	Young Adult**	F**	Skull (PP right)	XY	0.0857-0.0896	Male	0.4831812-0.5489281	47615266	22507317	21552703	3575557	2911330	0.19	16.5898	0.0592	0.3384	62.9	0.0647017	79778	0.1673	74833	7187	-0.003 - -0.006	2010	6.87 (3.06)	H	92.67	921	0.03	0.02	0.04	2154	G-MF42908.2	G2a2b2a1a1c1a2~
MEZ03	Adige (TN)	Mezzocorona Borgonuovo	CA	Copper Age horizon 2	2900-2701	Adult**	M**	PP (left)	XX	0.0042-0.005	Female	0.9705218-1.091011	42802564	20108271	19316201	2348394	1940495	0.13	12.1576	0.0428	0.2538	68.2261	0.0478243	58968	0.1701	97995	455		1202	4.31 (2.3)	K1a+195	75.97	4015	0.02	0.01	0.03
MEZ04	Adige (TN)	Mezzocorona Borgonuovo	EBA	Polada	2139-1973	Adult**	M**	PP (right)	XX	0.0039-0.005	Female	0.9914013-1.154726	35981940	17320993	16761288	1446874	1118701	0.17	8.63224	0.0249	0.1989	69.0185	0.0259827	32037	0.182	57565	258		589	1.6 (1.5)	K1a4a1a	62.3	12806	0.05	0.01	0.09
MOL01	Vallagarina (TN)	Moletta Patone	CA	Copper Age horizon 2	2866-2575	Adult°	ND°	Tooth - molar	XX	0.0035-0.0058	Female	0.9668458-1.067995	60237764	28429055	27219689	305775	259253	0.09	1.12336	0.007	0.092	85	0.00787826	9714	0.1164	13027	61		1956	8.3 (3.2)	J1c3	94.54	541	0.02	0.01	0.03
MOR01	Vallagarina (TN)	Mori Loc. Corno	CA	unclear	3332-3024	55-60 yo	F	Skull (PP left)	XX	0.0039-0.0049	Female	0.9870278-1.114012	32193356	14610902	13646823	1580051	1307026	0.14	11.5782	0.0314	0.2401	74.3561	0.0342648	42249	0.1498	66987	294		631	2.5 (1.6)	Failed		16569	0.99	0.98
NOG201	Adige (TN)	Nogarole II	CA	Copper Age horizon 2	2891-2701	13-14 yo°	M°	PP (left)	XY	0.0924-0.0956	Male	0.4769674-0.525495	43598318	21133036	20562957	5052880	4322326	0.19	24.5727	0.13	0.6556	93.1566	0.139	171409	0.126	110243	11439	0.016 - 0.02	2569	13.4 (4)	H5a4a1	100	85	0.02	0.01	0.03	4735	G-CTS12895*(xZ27625,Z3441,Z16775,BY28130,Y98238,FT54739,FGC498,BY172001,FGC801,Z46324,Z44132,BY37141,Z31327,BY52042,Z6385)	G2a2b2a1a1b1a~
NOG202	Adige (TN)	Nogarole II (III)	CA	Copper Age horizon 2	2886-2673	38-40 wo gest. age°	ND°	PP (left)	XX	0.0039-0.0046	Female	0.9753449-1.09156	44630132	21131779	20286055	3218658	2676731	0.13	15.8664	0.0611	0.3062	70.6942	0.0675873	83336	0.1677	135839	576		2830	10.6 (3.5)	H5a4a1	100	79	0.03	0.02	0.04
NOG301	Adige (TN)	Nogarole III	EBA	unclear	1894-1747	14-16 yo°	M°	PP (right)	XY	0.0936-0.0958	Male	0.4811351-0.5326482-	77113502	36717381	35209915	12222210	10321331	0.33	34.7124	0.3192	1.4299	95.7302	0.302852	373420	0.10409	265089	27732	0.004 - 0.003	3987	20.7 (5.4)	J1c2	93.91	49	0.01	0	0.02	10974	G-Z755/etc*(xZ727,Z40744)	G2a2b2a1a1b1a
NOG302	Adige (TN)	Nogarole III	CA/EBA	formative aspect of Polada	2202-2037	40 wo gest. age - birth°	ND°	PP (right)	XY	0.0926-0.0951	Male	0.4839873-0.5358275	44325688	21072533	20258494	8409254	7028103	0.24	41.5098	0.205	0.8845	90.1866	0.209162	257899	0.111	181473	18793	0.011 - 0.009	5666	25.4 (5.6)	H5a	95.24	29	0.01	0	0.02	7321	G-CTS3226*(xL43,CTS4803,Y59403,Z31346,Z37851,FGC21276,Z39591,Z40758,Z42371,Z40866,BY178023,Z41655,Z41661,BY157792,Y62556.2,Z39678,Z39698,Z42533,Z45559,BY28179,BY170815,Y107936,FT55062,FGC497,FT67806,Y132505,BY81972,Z31350,Z45477,BY186465,BY180515,BY172302,Z44688,Z43213,Z44129,BY37141,CTS718,Z46359,Y97776,Z6906)	G2a2b2a1a1b1a
NOG303	Adige (TN)	Nogarole III	CA/EBA	formative aspect of Polada	2189-1981	4-5 yo**	M**	PP (right)	XX	0.004-0.0043	Female	0.9519235-1.047951	41247740	20079371	19631006	13581631	11404135	0.32	69.1846	0.309	1.245	83.9724	0.294554	363189	0.1149	568074	2348		7776	33.8 (6.8)	H5a6	100	23	0.02	0.01	0.03
NOG401	Adige (TN)	Nogarole IV	CA	Copper Age horizon 2	2865-2580	Adult**	F**	PP (left)	XX	0.0044-0.0054	Female	0.9587027-1.064537	33477000	14178195	13316175	1568512	1344876	0.13	11.779	0.0285	0.02021	65.5137	0.0316436	39017	0.196	67238	332		432	2.8 (1.9)	H	84.72	7910	0.03	0	0.06
PAL01	Adige (TN)	Paludei di Volano	CA/EBA	formative aspect of Polada	2292-2140	12-15 yo°	M?°	Skull (PP right)	XY	0.0908-0.0931	Male	0.4819053-0.5319496	37551434	18290076	17826188	9679152	8129845	0.27	54.2974	0.222	0.9379	84.6226	0.225386	277904	0.1047	209094	21175	0.028 - 0.045	6430	26.9 (6.4)	V15	97.5	27	0.02	0.01	0.03	7611	G-Z6901*(xZ30640,S2808,FT32491,Z40693,Z42514,Z45823,Z31323,Y14684,Z39692,BY28180,Y98238,FT54808,FGC504,BY27899.1,Z46326,Z40869,Z31327,Z45492,Z40742)	G2a2b2a1a1b1a
PAL02	Adige (TN)	Paludei di Volano	CA/EBA	formative aspect of Polada	2288-2066	1-2 yo°	F?°	Skull (PP left)	XX	0.0042-0.0046	Female	0.9467421-1.039974	36520408	17682532	17223611	8692807	7288211	0.26	50.4703	0.1801	0.7166	76.5123	0.188995	233033	0.09	360759	1598		6198	24 (5.88)	X2b+226	97.63	27	0.01	0	0.02
ROM301	Adige (TN)	Romagnano III	CA	Copper Age horizon 2	2849-2499	3-4 yo°	ND°	PP (right)	XY	0.0928-0.0944	Male	0.490992-0.5487751	62007570	30814077	30273361	20542206	17315779	0.46	67.8557	0.514	1.698	91.8706	0.442094	545108	0.0969	452751	46758	0.0006 - 0.004	9235	46.6 (8.8)	H5a4a	100	11	0.01	0	0.02	16771	G-CTS730*(xZ6900,Z40135)	G2a2b2a1a1b1
ROM302	Adige (TN)	Romagnano III	CA/EBA	formative aspect of Polada	2277-2042	4-5 yo°	ND°	Skull (PP right)	XX	0.0043-0.0047	Female	0.9723054-1.075313	27222256	13253724	12768371	8779502	7288053	0.25	68.7598	0.2321	0.9378	98.6074	0.228736	282034	0.0763	369439	1680		4768	24.3 (5.7)	H3k	100	21	0.02	0.01	0.03
ROM303	Adige (TN)	Romagnano III	CA/EBA	formative aspect of Polada	2198-2034	40 wo gest. age - 2 mo°	ND°	PP (left)	XX	0.0036-0.0041	Female	1.027534-1.166052	52990552	25988548	25478196	4774586	4063996	0.17	18.7399	0.1089	0.49	82.9864	0.115469	142375	0.1286	216473	842		3972	15.8 (4.6)	X2b+226	98.48	27	0.02	0.01	0.03
ROM304	Adige (TN)	Romagnano III	EBA	Polada	2130-1941	17-18 yo°	F°	PP (left)	XX	0.0039-0.0049	Female	0.9553572-1.061384-	37433566	17726953	17238261	1754460	1463080	0.1	10.1777	0.0309	0.2021	65.4067	0.0349185	43055	0.1471	72885	322		850	3 (1.7)	J1c12b	74.42	7021	0.03	0.01	0.05
ROM305	Adige (TN)	Romagnano III	EBA	Polada	1878-1688	13-16 yo°	ND°	Skull (PP right)	XY	0.0905-0.0929	Male	0.4888469-0.5480551	28762378	14272331	14021263	9539746	7983174	0.29	68.0377	0.2147	0.9815	83.2498	0.212878	262481	0.1191	207834	20985	0.013 - 0.016	5082	21 (5.7)	K2b1	96.84	31	0.02	0.01	0.03	7625	G-Z44689	G2a2b2a1a1b1a1c2a3~
ROM306	Adige (TN)	Romagnano III	CA/EBA	formative aspect of Polada	2200-2035	3-5 yo°	F?°	PP (left)	XX	0.0041-0.0046	Female	0.9573118-1.05736	35770588	17589819	17198488	8543410	7265507	0.24	49.6754	0.2115	0.8856	90.1226	0.212818	262407	0.0743	363292	1585		3820	17.9 (4.7)	H3+16311	100	27	0.02	0.01	0.03
ROM307	Adige (TN)	Romagnano III	CA/EBA	formative aspect of Polada	2200-2035	birth-4 mo°	ND°	PP (right)	XX	0.0039-0.0042	Female	1.021187-1.184566	66108268	32511376	32128178	11671961	8189299	0.3	36.3294	0.1628	0.5915	61.559	0.169872	209455	0.1366	433056	1758		14588	46.4 (9.7)	H5d	100	17	0.01	0	0.02
ROM308	Adige (TN)	Romagnano III	CA	Copper Age horizon 2/3	2850-2488	6-7 yo°	ND°	PP (left)	XY	0.093-0.095	Male	0.4955903-0.5607462	44766436	22130395	21647994	14250007	11498296	0.37	65.826	0.334	1.4568	89.9273	0.314314	387553	0.0883	302959	31444	0.006 - 0.005	7788	36.1 (8.6)	U8b1b	96.47	7	0.01	0	0.02	11622	G-CTS11605*(xZ42613,Z44717,BY139344,Z40799,Z45929,Z39500,Y128611,Z41200,Z41325,Z45862,Z45255,Y65311.2,FGC70432,F720,Z45553,BY201668,Y107439,BY103057,Z46147,FT9670,BY198999,FT68387,BY181734,S23438,FGC8304,Z44733,BY28005,Z17787,BY128525,Z42515,Z39507,Z44433,Z45822,Z42691,Y14683,Z40865,BY178322,Z41651,Z44998,FT4953,Z39681,Z39701,Z45557,BY28103,Y89140,FT52805,FGC502,Z45480,BY180527,BY172055,FGC839,Z4…	G2a2b2a1a1b1a
ROM309	Adige (TN)	Romagnano III	CA/EBA	unclear	no data	1-1.5 yo°	ND°	Tooth - molar	XY	0.0965-0.0998	Male	0.4795986-0.5265324	29726112	13972050	13110996	5284727	4348774	0.2	40.3076	0.1578	0.7372	112.324	0.161416	199028	0.0715	111789	12163	0.006-0.012	3913	19.7 (5.3)	Failed		16569	0.99	0.98		5634	G-CTS12895*(xY11076.2,Z45258,Z46055,Z44142,BY181259,BY173776,CTS6796,BY28107,BY169863,Z44678,FT55132^^,Z40857,BY27900,BY180233,BY172249,FGC801,Z46325,Z43707,BY37140,BY176464,CTS718,BY128706,BY57686^^)	G2a2b2a1a1b1a~
ROM401	Adige (TN)	Romagnano IV	CA/EBA	formative aspect of Polada	no data	40 wo gest. age - 1.5 mo°	ND°	PP (right)	XX	0.0043-0.0048	Female	0.9626773-1.061899	30747506	14800399	14211362	7401276	5816381	0.22	52.08	0.161	0.693	85.9133	0.167567	206612	0.088	292375	1336		4294	16.8 (4.5)	H1n	95.45	17	0.01	0	0.02
ROM402	Adige (TN)	Romagnano IV	CA/EBA	formative aspect of Polada	2272-2041	40 wo gest. age - 1.5 mo°	ND°	PP (right)	XX	0.0037-0.0041	Female	0.9789886-1.095024	41149096	19686703	19097715	6716089	5597353	0.19	35.167	0.1076	0.4103	59.4868	0.118295	145859	0.1614	284842	1116		9114	29.4 (6.8)	H1	90.96	28	0.01	0	0.02
SIU01	Isarco (BZ)	Siusi	MBA	Inneralpine Bronzezeitkultur (IBK)	1601-1295	Juvenile**	F?**	PP (right)	XY	0.0924-0.0974	Male	0.4903517-0.5489778	65167368	32448333	32174902	2068734	1762539	0.12	6.42965	0.05	0.3032	87.8941	0.0569929	70273	0.1283	46095	4833	Failed	1178	5.7 (2.4)	X2b+226	93.38	1555	0.03	0.02	0.04
SOL01	Adige (TN)	Solteri	MN	unclear	no data	Adult°	ND°	Tooth - premolar	XX	0.0054-0.006	Female	0.9607591-1.063332	149678260	66893418	62313841	6714171	5337848	0.25	10.7748	0.157	0.7396	91.3107	0.155053	191182	0.1044	267845	1540		3581	16.3 (4.7)	J1c8a	97.58	54	0.01	0	0.02
SOL02	Adige (TN)	Solteri	CA	unclear	2560-2310	5-8 yo°	ND°	PP (left)	XX	0.0046-0.0049	Female	0.9506188-1.045033	38658988	19042101	18649770	14076423	11828514	0.35	75.4777	0.3284	1.3538	85.9433	0.312524	385346	0.0655	588157	2816		7303	33.7 (6.7)	K1a1	99.79	9	0.02	0.01	0.03
SOL03	Adige (TN)	Solteri	CA/EBA	formative aspect of Polada	2276-2040	20-25 yo°	M°	Skull (PP left)	XY	0.0851-0.0898	Male	0.4862435-0.5397789	49338330	24308698	24163534	2365878	1965712	0.15	9.79111	0.05	0.2995	79.2468	0.0559207	68951	0.11397	50982	4887	Failed	1068	4.5 (2.1)	Failed		16569	0.99	0.98		1802	G-FGC58496.2*(xBY68894,Z46337)	G2a2b1a2b
SOL04	Adige (TN)	Solteri	MN	unclear	4541-4369	20-25 yo°	F°	PP (left)	XX	0.004-0.0045	Female	0.9449531-1.042301	39120112	19169852	18906869	6191739	5237606	0.21	32.7486	0.1274	0.5431	75.3176	0.135727	167353	0.1271	258758	1113		2652	10.4 (3.6)	K1a+195	100	177	0.03	0.02	0.04
STE01	Giudicarie (TN)	Stenico Calferi	EBA	unclear	1867-1630	Adult**	M**	PP (right)	XY	0.0866-0.0934	Male	0.4760313-0.5245177	31931638	14931145	14444988	1128870	963653	0.13	7.81496	0.0245	0.1933	78.6365	0.0275593	33981	0.166	24534	2427	Failed	815	3.18 (1.9)	Failed (H1q)	0.87	16569	0.99	0.98		869	G-Z756/etc*(xZ45512,BY181259,Z40850,Z31334,BY201721,BY111962,FT9989,FGC16603,Z46216,BY169618,Z45453,Z30729,FGC87998,BY137916,FT23102,FT47984,Z46346,FT32485,BY55287,Z39509,Z31845,Z45633,MF65173,Z44691,BY37146,S18330,BY197736,BY154748,Z30449)	G2a2b2a1a1b	mtdna haplogroup for this sample was assign using the vcf file obtained after mapping to the reference genome of mtDNA.
STE03	Giudicarie (TN)	Stenico Calferi	EBA/MBA	unclear	1731-1539	Adult**	ND**	PP (left)	XY	0.0879-0.0914	Male	0.4697179-0.5185378-	22980626	11290282	11172856	4358122	3774032	0.2	39.0063	0.07	0.3509	57.769	0.0796918	98261	0.2107	94666	9325	-0.007 - -0.003	3278	9.8 (4.1)	H1q	93.89	284	0.02	0.01	0.03	2622	G-Z40869*(xBY176487)	G2a2b2a1a1b1a1c2
STE04	Giudicarie (TN)	Stenico Calferi	EBA/MBA	unclear	1730-1534	4 yo**	ND**	PP (right)	XY	0.0902-0.0939	Male	0.4775149-0.5292337	45613490	22167757	21879315	3913269	3347831	0.16	17.8857	0.0823	0.4125	76.1227	0.0913437	112628	0.17366	85326	8654	Failed	2828	10.8 (3.6)	H6a1a	96.21	69	0.02	0.01	0.03	3111	G-S2796*(xS2784,BY161149)	G2a2b2a1a1b1a1a2a1b1a
STE05	Giudicarie (TN)	Stenico Calferi	MBA	unclear	1663-1511	7 yo**	ND**	PP (left)	XY	0.0927-0.0963	Male	0.4794166-0.5295869-	43395738	21270111	20866783	4191624	3436280	0.17	20.0875	0.0908	0.448	81.798	0.100644	124095	0.159	87964	9180	0.03 - 0.04	3313	14.1 (4.2)	K2a	98.51	33	0.02	0.01	0.03	3282	G-Z753*(xZ42619,BY142071,FT29483,Y129422,Z41201,Z46056,FGC70419,Z43216,BY201681,Y96394,BY55293,FT10739,BY199483,FT69096,Z34076,BY92601^^,Y58343.2,Z31309,PH239,BY160934,FGC8345,Z44622,Y13109,Z45758,FGC34822,Z43253,BY164575,Z17778,Z39884,FT47955,FT32531,Z31331,Z44138,Z39509,Z34079,Z37846,Z39593,BY110371,Z41653,Z41155,FT65144,FT46201,Y61272,Z39701,BY28130,Y108225,FT54757,FGC502,BY172229,FGC818,Z4632…	G2a2b2a1a1b1a1~
VAL01	Adige (TN)	La Vela Valbusa	CA/EBA	formative aspect of Polada	2193-1981	19-21 yo**	F**	PP (left)	XX	0.0043-0.0047	Female	0.9951212-1.122344	83826384	40295311	38688399	13543909	11359910	0.35	35.0077	0.3471	1.5941	94.5915	0.313216	386200	0.1029	586870	2664		7444	37.9 (8.4)	J1c1b1	98.42	12	0.01	0	0.02
VEL101	Adige (TN)	La Vela I	MN	VBQ2	no data	4-5 yo°	ND°	Tooth - premolar	XY	0.0767-0.0923	Male	0.455758-0.5128838-	78370210	38216135	37372672	235747	183287	0.08	0.6308	0.0024	0.0496	41	0.00279721	3449	0.24706	4466	412	Failed	356	1 (1.05)	Failed		16569	Failed
VEL102	Adige (TN)	La Vela I	MN	VBQ2	4588-4449	Adult°	M?°	PP (right)	XY	0.086-0.0887	Male	0.4794904-0.534641	41869390	20713542	20535184	7063438	5974960	0.29	34.3968	0.1228	0.4868	63.6202	0.129118	159204	0.185	152693	14622	Failed	2892	10.5 (4)	K1	98.79	160	0.02	0.01	0.03	4176	G-Z30448*(xZ39091,Z39538)	G2a2b2a1a1b2
VEL201	Adige (TN)	La Vela II	MN	VBQ2	4493-4357	17-19 yo°	F°	Skull (PP right)	XX	0.0073-0.008	Female	0.9277643-1.028387	46541326	22921503	22663363	4877481	4033417	0.2	21.5214	0.0933	0.4164	72	0.100408	123804	0.1627	195537	1506		1659	7 (2.7)	J	87.31	687	0.16	0.13	0.19
VEL401	Adige (TN)	La Vela IV	MN	VBQ2	4492-4356	18-20 yo°	F?°	Tooth - premolar	XX	0.0013-0.0047	Female	0.9484222-1.059388	40353314	19369378	18657428	96423	81381	0.01	0.516808	0.0014	0.0375	53	0.00163989	2022	0.2287	4026	12		212	0.74 (0.86)	H2a2a1	50	15973	0.03	0	0.08
VEL701	Adige (TN)	La Vela VII	MN	VBQ2	4545-4374	13-14 yo**	M**	Skull (PP right)	XY	0.089-0.0916	Male	0.4798454-0.5331067	31645042	15643035	15439334	7913041	6735074	0.3	51.2525	0.153	0.6309	70.3032	0.158458	195381	0.1919	172370	17112	0.025 - 0.035	2506	9.6 (3.5)	H	100	225	0.02	0.01	0.03	5204	G-Z756*(xZ3205,Z27264)	G2a2b2a1a1b
VEL702	Adige (TN)	La Vela VII	MN	VBQ2	4498-4342	Mature**	F**	Skull (PP left)	XX	0.004-0.0045	Female	0.9617557-1.067558	68311392	32995750	31967877	7265343	6036556	0.26	22.727	0.1623	0.7459	83.2179	0.162577	200460	0.182	302716	1299		2826	13 (4.5)	H3	91.74	45	0.02	0.01	0.03
VEL703	Adige (TN)	La Vela VII	MN	VBQ2	4495-4331	Adult**	F**	Skull (PP left)	XX	0.004-0.0051	Female	0.9363543-1.037144	37874528	18409289	18163668	1401657	1177189	0.1	7.71682	0.024	0.17	64.1449	0.0279081	34411	0.2118	57588	265		636	2.2 (1.6)	Failed		16569	0.98	0.97	0.99
VEL704	Adige (TN)	La Vela VII	MN	VBQ2	4455-4351	birth-1 yo**	ND**	PP (right)	XY	0.0292-0.0857	not assigned	0.7242736-0.7980979	41909314	20233259	19856318	7483	6392	0.09	0.0376857	0.0002	0.012	73	0.000175992	217	0.064	246	15		7	0.021 (0.14)	Failed		16569
VEL705	Adige (TN)	La Vela VII	MN	VBQ2	4453-4355	7-8 yo**	F?**	PP (left)	XX	0.0042-0.0047	Female	0.9541771-1.059519	39461632	19447109	19305512	6541813	5732315	0.23	33.8857	0.127	0.5006	68.6595	0.13569	167307	0.1847	285131	1270		2904	10.4 (3.7)	H	100	127	0.02	0.01	0.03
VOL01	Vallagarina (TN)	Volano S.Rocco	CA/EBA	formative aspect of Polada	no data	Young Adult	F?	PP (right)	XX	0.0046-0.0054	Female	0.9755198-1.101309	38453478	18379395	17723277	2670509	2299747	0.15	15.0678	0.0605	0.3225	81.4805	0.0656035	80890	0.1594	116743	585		1322	5.8 (2.6)	U5b1	94.64	1520	0.04	0.02	0.06
Reference List
Avanzini, M. et al. Bersaglio di Mori, dati e ricerche. Ann. del Mus. Civ. di Rovereto 1, 23–66 (1985).
Bonardi, S. & Tecchiati, U. Risultati delle ricerche 1994 e 1996 nel sito dell’età del Bronzo del Riparo del Santuario in Val di Cavedine (TN). in Annali del Museo Civico di Rovereto vol. 20 (2004) 3–21 (2005).
Corrain, C. & Capitanio, M. I resti scheletrici umani della necropoli neolitica di ‘La Vela’ (Trento). Preist. Alp. 30 (1994), 5–42 (1996).
Corrain, C. & De Marchi, D. Resti scheletrici umani dal riparo in ‘Val Cornelio’, comune di Lasino, e dalla Grotta di Castel Corno, comune di Isera (Trentino). Atti dell’Accademia Roveretana degli Agiati 18–19, 45–51 (1980).
Gaber, O. & Künzel, K. H. Man from the Hauslabjoch. Exp. Gerontol. 33, 655–660 (1998).
Mazzucchi, A., Bonelli, G., Battisti, M. & Tecchiati, U. Le sepolture preistoriche delle Grotte di Castelcorno di Isera (TN). Ann. del Mus. Civ. di Rovereto 35, 3–31 (2020).
Mottes, E. & Nicolis, F. Forme della ritualità funeraria tra età del Rame e antica età del Bronzo nel territorio della Valle dell’Adige (Trentino Alto Adige, Italia settentrionale). in Un lungo percorso di scienza. Scritti in onore di Leone Fasani, Memorie del Museo Civico di Storia Naturale di Verona – 2. serie - Sezione Scienze dell’Uomo – 13, Millenni. Studi di Archeologia Preistorica 22 (eds.…
Nicolis, F. Le evidenze funerarie dell’antica età del Bronzo in Italia settentrionale. in Graves and Funerary Rituals during the Late Neolithic and the Early Bronze Age in Europe (2700-2000 BC) (eds. Besse, M. & Desideri, J.) 111–145 (BAR International Series 1284, 2004).
Paladin, A. Studio antropologico, paleopatologico e biomolecolare dei resti umani conservati presso il Museo delle Scienze di Trento: i contesti e i rituali funerari dell’età del Rame in Italia settentrionale. (Master thesis, University of Trento, 2012).
Perini, R., Corrain, C. & Capitanio, M. Le necropoli a tumulo di Stenico - Calferi (Trento): notizie archeologiche e studio antropologico. Arch. per l’Antropologia e la Etnol. 121, 45–49 (1991).
Pinali, S. I rituali funerari dell’età del Bronzo Antico in Trentino e territori limitrofi: studio antropologico e paleopatologico dell’individuo di La Vela Valbusa. (Bachelor Thesis, University of Trento, 2022).
Rizzi, J., Conzato, A. & Marzoli, C. Anthropological and taphonomic investigation of a Copper Age multiple burial from South Tyrol, Italy. Not. Archeol. Bergomensi, 18, 33 (2010).
Tecchiati, U. Sepolture e resti umani sparsi in abitati della preistoria e della protostoria dell’Italia settentrionale con particolare riferimento al Trentino-Alto Adige. Not. Archeol. Bergomensi, 3, 1–18 (2011).

## Sheet: Supplementary Data 3
Supplementary Data 3. Results of the capture analysis
Abbreviations: Mean Cov sites 1240K= mean coverage of SNPs sites covered on the 1240K panel; # 1240K Sites (All)= number of total sites hitting on the 1240 K panel; # 1240K SNPs (All)=number of polymorphisms (SNPs) compare to the reference genome on the 1240K panel; DMG 1st 5´ (5pC>T)=C to T changes at the first position in the 5` end of the sequence read.
																										mitochondrial DNA (Schmutzi)								Y-Chromosome (Yleaf)
Publication ID	Valley	Site	Time period	Culture	2σ (Cal BC, Prob 95.4%)	Molecular sex (Skoglund)	95% CI	Molecular sex (Mittnik)	95%-CI	Reads count	assembled reads (a,r,)	a,r,quality (a,r,q,)	a,r,q,aligned (a,r,q,a)	a,r,q,a, no dupl.	Duplication Rate (%)	Human reads %	Mean Coverage	std Coverage	Average fragments length (bp)	Mean Cov sites 1240K	# 1240K Sites (All)	DMG 1st 5´ (5pC>T)	X-Chr.reads	Y-Chr. reads	X-Chr. Contamination	mtDNA	coverage (s.d.)	mtDNA haplogroup	Overall quality (%)	missing positions	Contamination			#SNPs (Valid markers)	haplogroup markers	Yhg Consortium nomenclature	Notes
MEZ01	Adige (TN)	Mezzocorona Borgonuovo	CA	Copper Age	Not enough collagen	Not assigned	0.0386-0.040	Female	0.8890989-1.097795	43511664	21740878	21657013	20298541	5341253	8.73	93.7273	0.1297	0.9624	75.1636	0.594776	733366	0.205	249245	10215		17752	51.6 (49.1)	H2	92.45	37	0.1	0.09	0.11				Contaminated
VEL201	Adige (TN)	La Vela II	MN	VBQ2	4493-4357	Not assigned	0.0579-0.0595	Female	0.9431023-1.086548	73256344	36550114	36404658	33873434	6292728	7.35	93.047	0.176	1.129	86.4046	0.705078	869370	0.1777	309683	19325		11306	34.5 (35,1)	J1c3	98.29	92	0.21	0.19	0.23				Contaminated
VEL703	Adige (TN)	La Vela VII	MN	VBQ2	4495-4331	Not assigned	0.0166-0.0182	Female	0.9457665-1.059629	64084382	32005137	31905143	29783619	2021143	2.31	93.3505	0.0528	0.3593	80.8506	0.558176	688238	0.2262	99928	1773		7880	18.4 (17.4)	T1	98.58	833	0.15	0.13	0.17				Contaminated
COR02	Vallagarina (TN)	Grotte di Castelcorno	CA/EBA	formative aspect of Polada	2276-2041	XX	0.0055-0.0059	Female	1.021626-1.147658	164817324	81893649	79794460	72779788	12474608	4.73	91.2091	0.4477	2.1329	111.095	0.847078	1044458	0.0669	661079	3785		89763	506 (268)	K1a2a	97.27	2	0.01	0	0.02
LAS01	Valle dei Laghi (TN)	Lasino - Riparo del Santuario	CA/EBA	formative aspect of Polada	2402-2149	XX	0.003-0.0033	Female	0.9307953-1.111132	42987270	21469172	21281253	19677906	9619654	13.36	92.4659	0.2885	2.1943	92.8523	0.645387	795771	0.1439	469075	1472		17676	67.7 (65.1)	H4a1a	100	13	0.01	0	0.02
MEZ03	Adige (TN)	Mezzocorona Borgonuovo	CA	Copper Age horizon 2	2900-2701	XX	0.0065-0.0072	Female	1.010728-1.177565	51351702	25652000	25468682	23401962	3982539	4.52	91.8852	0.1077	0.73	83.7272	0.632023	779293	0.1874	209894	1454		7666	22.2 (24.5)	K1a+195	99.01	358	0.02	0.01	0.03
MEZ04	Adige (TN)	Mezzocorona Borgonuovo	EBA	Polada	2139-1973	XX	0.0095-0.0106	Female	0.9695788-1.078341	280872918	140339213	140017633	132610435	2432647	2.36	94.7098	0.062	0.372	78.6708	0.61384	756873	0.2124	123202	1246		27270	33 (20.3)	K1a4a1	99.47	94	0.02	0.01	0.03
MOL01	Vallagarina (TN)	Moletta Patone	CA	Copper Age horizon 2	2866-2575	XX	0.0067-0.0078	Female	0.8380216-0.9290787	270802740	134869963	133188070	124635216	2131515	2.06	93.5784	0.07	1.1131	101.704	0.504897	622545	0.125	90941	668		549269	538 (233)	J1c3	94.77	2	0.01	0	0.02
MOR01	Vallagarina (TN)	Mori Loc. Corno	CA	unclear	3332-3024	XX	0.0071-0.0078	Female	0.9832317-1.112475	220671386	110225358	109678014	104473489	4110167	3.16	95.2547	0.119	0.65	89.816	0.71613	882998	0.1744	210858	1588		25444	48 (34.7)	J2a1a1	98.35	61	0.01	0	0.02
NOG202	Adige (TN)	Nogarole II (maybe III)	CA	Copper Age horizon 2	2886-2673	XX	0.004-0.0045	Female	0.8904933-1.05001	48973644	24427707	24128572	21993852	5985783	5.11	91.1527	0.1683	1.052	87.0373	0.644	794060	0.1709	279134	1191		36537	121 (89.8)	H5a4a1	100	6	0.01	0	0.02
NOG303	Adige (TN)	Nogarole III	CA/EBA	formative aspect of Polada	2189-1981	XX	0.0044-0.0047	Female	0.9994394-1.165721	143592158	71576370	71126243	67534444	15017582	14.67	94.9501	0.474	3.178	97.6881	0.75057	925462	0.112	783552	3598		20106	65 (77.2)	H5a6	100	8	0.01	0	0.02
NOG401	Adige (TN)	Nogarole IV	CA	Copper Age horizon 2	2865-2580	XX	0.0057-0.0064	Female	0.9837968-1.135583	58560860	29258516	29190658	27208452	4010306	5.71	93.2095	0.1015	0.73339	78.3924	0.616126	759691	0.2087	205868	1256		10528	27.1 (33.2)	H	98.57	384	0.02	0.01	0.03
PAL02	Adige (TN)	Paludei di Volano	CA/EBA	formative aspect of Polada	2288-2066	XX	0.0053-0.0057	Female	1.002822-1.16199	44699128	22300983	22078144	20880381	7186950	9.14	94.5749	0.2088	1.5654	89.9593	0.664037	818766	0.0975	375869	2075		8778	31 (35)	X2b	97.37	101	0.02	0.01	0.03
ROM302	Adige (TN)	Romagnano III	CA/EBA	formative aspect of Polada	2277-2042	XX	0.0026-0.0029	Female	0.9415811-1.137246	42217634	21012650	20565558	19756371	11266665	14.2	96.0653	0.3811	3.0112	104.722	0.644719	794947	0.0727	555875	1545		19377	83.6 (83.7)	H3k	100	26	0.01	0	0.02
ROM303	Adige (TN)	Romagnano III	CA/EBA	formative aspect of Polada	2198-2034	XX	0.0056-0.0061	Female	1.061295-1.245701	139979492	69806757	69053631	66078211	6725240	5.47	95.6911	0.2086	1.2506	96.0046	0.717373	884530	0.1356	371282	2182		15574	72.3 (63.9)	X2b+226	98.42	12	0.01	0	0.02
ROM304	Adige (TN)	Romagnano III	EBA	Polada	2130-1941	XX	0.0069-0.0075	Female	0.953602-1.087672	142001954	70893609	70605894	66502059	6058111	5.33	94.1877	0.163	0.987	83.1584	0.728659	898446	0.1562	302058	2179		21090	50 (48.7)	J1c12b	100	56	0.02	0.01	0.03
ROM306	Adige (TN)	Romagnano III	CA/EBA	formative aspect of Polada	2200-2035	XX	0.0044-0.0048	Female	1.010238-1.167191	78195400	38980648	38617524	34938008	13074407	10.87	90.4719	0.4127	2.71	97.7108	0.747503	921681	0.0745	687979	3175		21721	74.7 (69)	H3+16311	100	10	0.01	0	0.02
ROM307	Adige (TN)	Romagnano III	CA/EBA	formative aspect of Polada	2200-2035	XX	0.0099-0.0111	Female	1.013351-1.14538	193562642	96640373	96214286	89948620	2203710	1.68	93.4878	0.0518	0.3437	72.798	0.56671	698761	0.1395	115943	1228		20379	73.3 (40)	H5d	100	4	0.01	0	0.02
ROM401	Adige (TN)	Romagnano IV	CA/EBA	formative aspect of Polada	no data	XX	0.0066-0.0072	Female	0.9832491-1.098189	126980844	63341915	62292023	58709460	4929115	2.53	94.2488	0.1599	0.7876	100.416	0.504249	621746	0.0985	253011	1763		11012	59 (44)	H1n	95.34	13	0.01	0	0.02
ROM402	Adige (TN)	Romagnano IV	CA/EBA	formative aspect of Polada	2272-2041	XX	0.0074-0.0078	Female	1.006808-1.16555	208903198	104289759	103884865	96794730	9747608	8.03	93.175	0.2262	1.4219	71.8398	0.787055	970449	0.1737	511361	3922		31953	120 (99)	H1	91.45	2	0.01	0	0.02
SOL01	Adige (TN)	Solteri	MN	unclear	no data	XX	0.0092-0.0101	Female	1.007537-1.11478	138519798	68827876	66593153	59463354	3468162	1.7	89.2935	0.1245	0.574	111.109	0.683927	843291	0.0994	182283	1783		10011	52.6 (33)	J1c8a	97.52	24	0.01	0	0.02
SOL02	Adige (TN)	Solteri	CA	unclear	2560-2310	XX	0.0033-0.0036	Female	0.8298901-0.9143536	67290878	33501796	33159949	31846184	12168864	17.61	96.0381	0.4163	3.4947	105.9	0.705652	870078	0.0654	531833	1837		35369	144 (112)	K1a1	99.79	8	0.01	0	0.02
SOL04	Adige (TN)	Solteri	MN	unclear	4541-4369	XX	0.0036-0.0039	Female	0.9861938-1.141676	76902440	38391796	38220580	36210922	9334201	11.61	94.7419	0.2717	1.9656	90.124	0.704593	868772	0.1308	480654	1811		13843	42.8 (50)	K1a+195	100	25	0.02	0.01	0.03
VAL01	Adige (TN)	La Vela Valbusa	CA/EBA	formative aspect of Polada	2193-1981	XX	0.0035-0.0039	Female	1.072869-1.301147	40216658	20075170	19801693	18900662	8865014	13.73	95.4497	0.2892	2.43	100.973	0.646671	797354	0.1065	495354	1845		6611	28.7 (38.4)	J1c1b1	100	393	0.01	0	0.02
VEL702	Adige (TN)	La Vela VII	MN	VBQ2	4498-4342	XX	0.0047-0.0051	Female	1.022048-1.192195	51600110	25780367	25593586	24168884	6173410	8.6	94.4334	0.1875	1.31	94.0361	0.663961	818672	0.1959	328890	1618		6715	24.4 (31)	H3k	91.88	367	0.01	0	0.02
VEL705	Adige (TN)	La Vela VII	MN	VBQ2	4453-4355	XX	0.0053-0.0057	Female	1.026047-1.227081	126255494	63003196	62773194	59002431	13830000	17.67	93.993	0.389	2.815	87.0518	0.741888	914757	0.17	740697	4102		13503	40.1 (52)	H	100	52	0.01	0	0.02
VOL01	Vallagarina (TN)	Volano S.Rocco	CA/EBA	formative aspect of Polada	no data	XX	0.0051-0.0055	Female	0.9035224-1.093922	74307366	37117030	36933068	34888951	8866513	9.86	94.4653	0.262	1.68	91.4646	0.670942	827280	0.1661	420767	2243		19340	90.9 (78.8)	U5b1+16189	96.8	6	0.01	0	0.02
VEL102	Adige (TN)	La Vela I	MN	VBQ2	4588-4449	XY	0.4949-0.498	Male	0.4743698-0.5630985	47510328	23738197	23654738	22009098	7778668	12.83	93.0431	0.1915	1.47	76.2076	0.638631	787440	0.193	193044	190317	0.0186-0.0197	20256	60.6 (60.6)	K1a+195	100	21	0.02	0.01	0.03	37515	G-CTS1899/etc*(xS19395,Z27264)	G2a2b2a1a1b
VEL701	Adige (TN)	La Vela VII	MN	VBQ2	4545-4374	XY	0.5031-0.5052	Male	0.5013977-0.5965385	75109920	37525700	37341241	34583566	16487191	20.6	92.6149	0.4391	3.4213	82.4392	0.727241	896697	0.1995	431198	438463	0.0111-0.0128	25562	84.3 (85.2)	H	100	7	0.01	0	0.02	44093	G-Z744/etc*(xCTS9737,Z30445)	G2a2b2a1a1b
MEZ02	Adige (TN)	Mezzocorona Borgonuovo	CA	Copper Age	Not enough collagen	XY	0.5216-0.5258	consistent with XY	0.5200568-0.6113638	59596738	29783607	29689984	27910833	3817451	5.35	94.0076	0.0944	0.6792	76.5538	0.641998	791592	0.1855	103182	113464	0.0127-0.0129	7620	21.2 (24.9)	H2	85.8	645	0.02	0.01	0.03	38760	G-CTS7012/etc*(xZ755,S24652)	G2a2b2a1a1b1
ROM301	Adige (TN)	Romagnano III	CA	Copper Age horizon 2	2849-2499	XY	0.4856-0.4881	consistent with XY	0.510311-0.6100381	47273042	23596559	23232749	21617057	12450488	11.78	93.0456	0.3987	2.8225	99.1445	0.705061	869349	0.0977	331421	314437	0.005-0.006	27212	117 (96)	H5a4a	95.22	6	0.01	0	0.02	44411	G-CTS9737/etc*(xZ6900,Z24320)	G2a2b2a1a1b1
COR01	Vallagarina (TN)	Grotte di Castelcorno	CA	Copper Age horizon 2/3	2571-2299	XY	0.5148-0.5168	Male	0.5372838-0.6230885	166876376	83077261	81329876	77414071	16892645	10.79	95.1853	0.5865	3.2056	107.474	0.825951	1018408	0.093	470779	501465		26276	138 (110)	T2c1d+152	95.54	8	0.01	0	0.02	54338	G-Z3195/etc*(xAMM042,FGC477,FGC807,Z31326,Z45484)	G2a2b2a1a1b1a1~
NOG201	Adige (TN)	Nogarole II	CA	Copper Age horizon 2	2891-2701	XY	0.5085-0.511	Male	0.498158-0.5657678	NA	102677355	101551187	96230550	11569005	7.09	94.7606	0.3989	2.0426	106.739	0.815283	1005255	0.1267	300420	312405	0.007-0.008	28135	95 (80)	H5a4a1	100	5	0.01	0	0.02	53175	G-Z753/etc*(xAMM042,FGC477,FGC7553,Z40869,CTS10324,Z45494)	G2a2b2a1a1b1a1~
PAL01	Adige (TN)	Paludei di Volano	CA/EBA	formative aspect of Polada	2292-2140	XY	0.4897-0.4922	Male	0.4994356-0.586545	54362882	27108804	26740359	24822412	11846857	11.08	92.8275	0.3637	2.4345	95.0539	0.709351	874639	0.1055	308855	297907	0.0414-0.0427	31966	120 (100)	V15	97.37	4	0.01	0	0.02	45020	G-Z753/etc*(xAMM042,FGC512,BY27899.1,BY180527,BY172249,FGC839,Z40869,Z31327,Z45482)	G2a2b2a1a1b1a1~
ROM308	Adige (TN)	Romagnano III	CA	Copper Age horizon 2/3	2850-2488	XY	0.4904-0.4929	consistent with XY	0.5339262-0.6201361	168552538	83975587	82359937	78405692	11686186	6.89	95.1988	0.3905	1.9425	103.436	0.827969	1020896	0.0932	324831	314131	0.006 - 0.008	18297	91.2 (67)	U8b1b*	98.41	9	0.01	0	0.02	52975	G-Z3195/etc*(xL43,CTS35,Z30724,Y101636,FT54234,FGC477,FGC839,Z40869,CTS10324,Z39863)	G2a2b2a1a1b1a1~
ROM309	Adige (TN)	Romagnano III	CA/EBA	unclear	no data	XY	0.4896-0.4932	Male	0.4641906-0.5375356	61000684	30238818	29218451	26822900	6252458	3.53	91.8012	0.2484	1.2548	123.008	0.689948	850715	0.0751	151892	146766	0.0034-0.0039	24927	115.9 (81.5)	J1c3	100	3	0.01	0	0.02	46066	G-CTS2100/etc*(xAMM042,FGC477,FGC7553,Z40869,Z31327,Z45486)	G2a2b2a1a1b1a1~
SOL03	Adige (TN)	Solteri	CA/EBA	formative aspect of Polada	2276-2040	XY	0.4762-0.4805	Male	0.4556652-0.5315617	42039824	20961554	20640200	18746773	4512498	3.75	90.8265	0.1425	0.8245	97.7381	0.622906	768051	0.1192	107867	98926	0.0495-0.0514	18281	63.9 (48.7)	H5a4a1a	100	4	0.02	0.01	0.03	38467	G-Z753*(xAMM042,FGC505,BY27900,BY180295,BY172081,FGC7553,Z40867,Z31327,Z45484)	G2a2b2a1a1b1a1~
NOG301	Adige (TN)	Nogarole III	EBA	unclear	1894-1747	XY	0.5155-0.518	consistent with XY	0.5326955-0.6399815	35097966	17523449	17279374	16421472	9667209	13.22	95.0351	0.3177	2.5548	101.728	0.643816	793833	0.1068	267652	286253	0.0056-0.0063	12148	53.4 (57.5)	J1c2	91.79	64	0.01	0	0.02	41982	G-Z30640/etc*(xS12047,Y54180)	G2a2b2a1a1b1a1a1
BER01	Vallagarina (TN)	Bersaglio di Mori	CA	Copper Age horizon 2/3	2574-2469	XY	0.4553-0.4613	Male	0.4343523-0.4995075	53191832	26515859	25984503	24408572	2559909	1.58	93.9351	0.0908	0.524	109.832	0.56979	702558	0.1403	58345	49361	0.0058-0.0063	39201	111.6 (68)	J1c1b1	98.62	6	0.01	0	0.02	32247	G-Z30725	G2a2b2a1a1b1a1a3a
NOG302	Adige (TN)	Nogarole III	CA/EBA	formative aspect of Polada	2202-2037	XY	0.5264-0.5292	Male	0.5298465-0.614349	86314078	43006228	42650534	40442337	8679508	7.09	94.8226	0.286	1.712	102.002	0.738935	911117	0.11	238511	266609	0.002 - 0.006	20422	67.8 (62.8)	H5a	95.2	16	0.01	0	0.02	49194	G-FGC477*(xFGC516,Z45474,BY180377,BY172309)	G2a2b2a1a1b1a1b
ROM305	Adige (TN)	Romagnano III	EBA	Polada	1878-1688	XY	0.4878-0.4901	consistent with XY	0.5243477-0.6033331	199512144	99568840	98201214	91972756	14158172	8.45	93.6575	0.4309	2.1731	94.2116	0.848363	1046042	0.1206	386657	369948	0.019-0.0192	21799	99 (69)	K2b1	96.84	7	0.02	0.01	0.03	53216	G-Z40869*(xZ31847,Z43214,Z44129,BY37140,BY176479)	G2a2b2a1a1b1a1c2
STE04	Giudicarie (TN)	Stenico Calferi	EBA/MBA	unclear	1730-1534	XY	0.5112-0.5147	Male	0.4799464-0.5690453	38345358	19095896	18814503	17601099	6212899	7.39	93.5507	0.1911	1.3235	95.2128	0.612217	754871	0.1789	155925	164198	0.0075-0.0085	15025	56.7 (56)	H6a1a	93.71	27	0.02	0.01	0.03	39367	G-Z40868/etc*(xZ31848,Z40919,Z44690)	G2a2b2a1a1b1a1c2a
STE05	Giudicarie (TN)	Stenico Calferi	MBA	unclear	1663-1511	XY	0.4805-0.4841	Male	0.4971724-0.5599452	153897018	76680564	75066653	70465191	6044185	3.11	93.8702	0.2004	0.9553	102.675	0.790434	974616	0.17066	157200	146449	0.010-0.011	16574	82 (56)	K2a	97.17	6	0.01	0	0.02	48720	G-Z31847/etc*(xZ43706,Z40920,Z44687)	G2a2b2a1a1b1a1c2a
MAD01	Adige (TN)	Madonna Bianca	ME	Late Mesolithic (Castelnovian)	6380-6107	XY	0.4535-0.4583	Male	0.4447383-0.525528	55772800	27835342	27506993	26058061	3853768	2.57	94.7325	0.1148	0.631	92.182	0.640052	789193	0.139	90122	75505	0.0102-0.0112	28684	79.6 (51.3)	U5b2b3	97.03	6	0.02	0.01	0.03	36406	I-Z161*(xL801,Y14989,Y5190)	I2a1b1a2b
ISE01	Vallagarina (TN)	Isera La Torretta	MN	VBQ3	4445-4261	XY	0.4958-0.5053	Male	0.4294036-0.4710143	225505012	112638875	112446017	100102879	937863	2.18	89.0231	0.022	0.247	71.4937	0.382224	471287	0.2742	20973	21020	0.039 - 0.041	114066	81 (44.5)	T1a	97.61	4	0.01	0	0.02	15199	J-PF5073/etc	J2a2a~
STE03	Giudicarie (TN)	Stenico Calferi	EBA/MBA	unclear	1731-1539	XY	0.4461-0.4598	Male	0.5185363-0.6878226	216989048	10766594	8870428	2057594	405393	0.42	23.1961	0.0054	0.0946	41.3353	0.065915	81274	0.0167 (very low)	11070	9167	0.0376-0.0378	1569	0.486 (1.34)	Failed	NA	NA	NA	NA	NA	NA	NA	NA	No aDNA damage pattern
SIU01	Isarco (BZ)	Siusi	MBA	Inneralpine Bronzezeitkultur (IBK)	1601-1295	XY	0.5358-0.5386	Male	0.5413508-0.641013	79449990	39572557	39187728	36062627	7939486	7.51	92.0253	0.278	1.757	108.424	0.709898	875313	0.1396	222664	258473	0.008 - 0.01	12733	47.8 (46.8)	X2b+226	98.42	74	0.01	0	0.02	48010	R-L2*(xS255,Z49,FGC22547,FGC22516,BY3487)	R1b1a1b1a1a2b1

## Sheet: Supplementary Data 4
Supplementary Data 4. Final dataset of the alpine individuals used for downstream analyses
Abbreviations: Mean Cov sites 1240K= mean coverage of SNPs sites covered on the 1240K panel; # 1240K Sites (All)= number of total sites hitting on the 1240 K panel; # 1240K SNPs (All)=number of polymorphisms (SNPs) compare to the reference genome on the 1240K panel; DMG 1st 5´ (5pC>T)=C to T changes at the first position in the 5` end of the sequence read.
																				mitochondrial DNA								Y-Cromosome (Yleaf)
Publication ID	Site	Time period	Culture	2σ (Cal BC, Prob 95%)	Molecular sex (Skoglund)	95% CI	Molecular sex (Mittnik)	95%-CI	Read counts	Human reads %	Mean Coverage	std Coverage	Average fragments length (bp)	Mean Cov sites 1240K	# 1240K Sites (All)	# 1240K SNPs (All)	X-Chr.reads	Y-Chr. Reads	X-Chr. Contamination	mtDNA	coverage (s.d.)	mtDNA haplogroup	Overall quality (%)	missing positions	Contamination			#SNPs (Valid markers)	haplogroup markers	Yhg Consortium nomenclature	Notes
MEZ01	Mezzocorona Borgonuovo	CA	Copper Age	Not enough collagen	Not assigned	0.0386-0.040	Female	0.8890989-1.097795	1047757	93.7	0.0257	0.2519	75.1636	0.307041	378586	115395	229186	0	0	2964	12 (13.8)	H2	100	2253	0.02	0.01	0.03				PMDTools
COR02	Grotte di Castelcorno	CA/EBA	formative aspect of Polada	2276-2041	XX	0.0055-0.0059	Female	1.021626-1.147658	12474608	91.2091	0.4477	2.1329	111.095	0.847078	1044458	381248	661079	3785		89763	506 (268)	K1a2a	97.27	2	0.01	0	0.02
LAS01	Lasino - Riparo del Santuario	CA/EBA	formative aspect of Polada	2402-2149	XX	0.003-0.0033	Female	0.9307953-1.111132	9619654	92.4659	0.2885	2.1943	92.8523	0.645387	795771	275346	469075	1472		17676	67.7 (65.1)	H4a1a	100	13	0.01	0	0.02
MEZ03	Mezzocorona Borgonuovo	CA	Copper Age horizon 2	2900-2701	XX	0.0065-0.0072	Female	1.010728-1.177565	3982539	91.8852	0.1077	0.73	83.7272	0.632023	779293	242390	209894	1454		7666	22.2 (24.5)	K1a+195	99.01	358	0.02	0.01	0.03
MEZ04	Mezzocorona Borgonuovo	EBA	Polada	2139-1973	XX	0.0095-0.0106	Female	0.9695788-1.078341	2432647	94.7098	0.062	0.372	78.6708	0.61384	756873	186750	123202	1246		27270	33 (20.3)	K1a4a1	99.47	94	0.02	0.01	0.03
MOL01	Moletta Patone	CA	Copper Age horizon 2	2866-2575	XX	0.0067-0.0078	Female	0.8380216-0.9290787	2131515	93.5784	0.07	1.1131	101.704	0.504897	622545	164209	90941	668		549269	538 (233)	J1c3	94.77	2	0.01	0	0.02
MOR01	Mori Loc. Corno	CA	unclear	3332-3024	XX	0.0071-0.0078	Female	0.9832317-1.112475	4110167	95.2547	0.119	0.65	89.816	0.71613	882998	222043	210858	1588		25444	48 (34.7)	J2a1a1	98.35	61	0.01	0	0.02
NOG202	Nogarole II (III)	CA	Copper Age horizon 2	2886-2673	XX	0.004-0.0045	Female	0.8904933-1.05001	5985783	91.1527	0.1683	1.052	87.0373	0.644	794060	264358	279134	1191		36537	121 (89.8)	H5a4a1	100	6	0.01	0	0.02
NOG303	Nogarole III	CA/EBA	formative aspect of Polada	2189-1981	XX	0.0044-0.0047	Female	0.9994394-1.165721	15017582	94.9501	0.474	3.178	97.6881	0.75057	925462	228145	783552	3598		20106	65 (77.2)	H5a6	100	8	0.01	0	0.02
NOG401	Nogarole IV	CA	Copper Age horizon 2	2865-2580	XX	0.0057-0.0064	Female	0.9837968-1.135583	4010306	93.2095	0.1015	0.73339	78.3924	0.616126	759691	190215	205868	1256		10528	27.1 (33.2)	H	98.57	384	0.02	0.01	0.03
PAL02	Paludei di Volano	CA/EBA	formative aspect of Polada	2288-2066	XX	0.0053-0.0057	Female	1.002822-1.16199	7186950	94.5749	0.2088	1.5654	89.9593	0.664037	818766	275290	375869	2075		8778	31 (35)	X2b	97.37	101	0.02	0.01	0.03
ROM302	Romagnano III	CA/EBA	formative aspect of Polada	2277-2042	XX	0.0026-0.0029	Female	0.9415811-1.137246	11266665	96.0653	0.3811	3.0112	104.722	0.644719	794947	271480	555875	1545		19377	83.6 (83.7)	H3k	100	26	0.01	0	0.02
ROM303	Romagnano III	CA/EBA	formative aspect of Polada	2198-2034	XX	0.0056-0.0061	Female	1.061295-1.245701	6725240	95.6911	0.2086	1.2506	96.0046	0.717373	884530	311037	371282	2182		15574	72.3 (63.9)	X2b+226	98.42	12	0.01	0	0.02
ROM304	Romagnano III	EBA	Polada	2130-1941	XX	0.0069-0.0075	Female	0.953602-1.087672	6058111	94.1877	0.163	0.987	83.1584	0.728659	898446	224204	302058	2179		21090	50 (48.7)	J1c12b	100	56	0.02	0.01	0.03
ROM306	Romagnano III	CA/EBA	formative aspect of Polada	2200-2035	XX	0.0044-0.0048	Female	1.010238-1.167191	13074407	90.4719	0.4127	2.71	97.7108	0.747503	921681	228889	687979	3175		21721	74.7 (69)	H3+16311	100	10	0.01	0	0.02
ROM307	Romagnano III	CA/EBA	formative aspect of Polada	2200-2035	XX	0.0099-0.0111	Female	1.013351-1.14538	2203710	93.4878	0.0518	0.3437	72.798	0.56671	698761	192571	115943	1228		20379	73.3 (40)	H5d	100	4	0.01	0	0.02
ROM401	Romagnano IV	CA/EBA	formative aspect of Polada	no data	XX	0.0066-0.0072	Female	0.9832491-1.098189	4929115	94.2488	0.1599	0.7876	100.416	0.504249	621746	300158	253011	1763		11012	59 (44)	H1n	95.34	13	0.01	0	0.02
ROM402	Romagnano IV	CA/EBA	formative aspect of Polada	2272-2041	XX	0.0074-0.0078	Female	1.006808-1.16555	9747608	93.175	0.2262	1.4219	71.8398	0.787055	970449	353623	511361	3922		31953	120 (99)	H1	91.45	2	0.01	0	0.02
SOL01	Solteri	MN	unclear	no data	XX	0.0092-0.0101	Female	1.007537-1.11478	3468162	89.2935	0.1245	0.574	111.109	0.683927	843291	251576	182283	1783		10011	52.6 (33)	J1c8a	97.52	24	0.01	0	0.02
SOL02	Solteri	CA	unclear	2560-2310	XX	0.0033-0.0036	Female	0.8298901-0.9143536	12168864	96.0381	0.4163	3.4947	105.9	0.705652	870078	223888	531833	1837		35369	144 (112)	K1a1	99.79	8	0.01	0	0.02
SOL04	Solteri	MN	unclear	4541-4369	XX	0.0036-0.0039	Female	0.9861938-1.141676	9334201	94.7419	0.2717	1.9656	90.124	0.704593	868772	219678	480654	1811		13843	42.8 (50)	K1a+195	100	25	0.02	0.01	0.03
VAL01	La Vela Valbusa	CA/EBA	formative aspect of Polada	2193-1981	XX	0.0035-0.0039	Female	1.072869-1.301147	8865014	95.4497	0.2892	2.43	100.973	0.646671	797354	274601	495354	1845		6611	28.7 (38.4)	J1c1b1	100	393	0.01	0	0.02
VEL702	La Vela VII	MN	VBQ2	4498-4342	XX	0.0047-0.0051	Female	1.022048-1.192195	6173410	94.4334	0.1875	1.31	94.0361	0.663961	818672	275985	328890	1618		6715	24.4 (31)	H3k	91.88	367	0.01	0	0.02
VEL703	La Vela VII	MN	VBQ2	4495-4331	XX	0.0052-0.0073	Female	0.8928464-0.9948151	451512	93.4	0.012	0.1291	80.8506	0.229812	283361	85266	21184	134		993	4.4 (5.5)	T	77.1	7557	0.01	0	0.02				PMDTools
VEL705	La Vela VII	MN	VBQ2	4453-4355	XX	0.0053-0.0057	Female	1.026047-1.227081	13830000	93.993	0.389	2.815	87.0518	0.741888	914757	224610	740697	4102		13503	40.1 (52)	H	100	52	0.01	0	0.02
VOL01	Volano S.Rocco	CA/EBA	formative aspect of Polada	no data	XX	0.0051-0.0055	Female	0.9035224-1.093922	8866513	94.4653	0.262	1.68	91.4646	0.670942	827280	218036	420767	2243		19340	90.9 (78.8)	U5b1+16189	96.8	6	0.01	0	0.02
MEZ02	Mezzocorona Borgonuovo	CA	Copper Age	Not enough collagen	XY	0.5216-0.5258	consistent with XY	0.5200568-0.6113638	3817451	94.0076	0.0944	0.6792	76.5538	0.641998	791592	237366	103182	113464	0.0127-0.0129	7620	21.2 (24.9)	H2	85.8	645	0.02	0.01	0.03	38760	G-CTS7012/etc*(xZ755,S24652)	G2a2b2a1a1b1
NOG301	Nogarole III	EBA	unclear	1894-1747	XY	0.5155-0.518	consistent with XY	0.5326955-0.6399815	9667209	95.0351	0.3177	2.5548	101.728	0.643816	793833	258479	267652	286253	0.0056-0.0063	12148	53.4 (57.5)	J1c2	91.79	64	0.01	0	0.02	41982	G-Z30640/etc*(xS12047,Y54180)	G2a2b2a1a1b1a1a1
ROM301	Romagnano III	CA	Copper Age horizon 2	2849-2499	XY	0.4856-0.4881	consistent with XY	0.510311-0.6100381	12450488	93.0456	0.3987	2.8225	99.1445	0.705061	869349	282603	331421	314437	0.005-0.006	27212	117 (96)	H5a4a	95.22	6	0.01	0	0.02	44411	G-CTS9737/etc*(xZ6900,Z24320)	G2a2b2a1a1b1
ROM305	Romagnano III	EBA	Polada	1878-1688	XY	0.4878-0.4901	consistent with XY	0.5243477-0.6033331	14158172	93.6575	0.4309	2.1731	94.2116	0.848363	1046042	374358	386657	369948	0.019-0.0192	21799	99 (69)	K2b1	96.84	7	0.02	0.01	0.03	53216	G-Z40869*(xZ31847,Z43214,Z44129,BY37140,BY176479)	G2a2b2a1a1b1a1c2
ROM308	Romagnano III	CA	Copper Age horizon 2/3	2698 - 2556 (68%)	XY	0.4904-0.4929	consistent with XY	0.5339262-0.6201361	11686186	95.1988	0.3905	1.9425	103.436	0.827969	1020896	362829	324831	314131	0.006 - 0.008	18297	91.2 (67)	U8b1b*	98.41	9	0.01	0	0.02	52975	G-Z3195/etc*(xL43,CTS35,Z30724,Y101636,FT54234,FGC477,FGC839,Z40869,CTS10324,Z39863)	G2a2b2a1a1b1a1~
BER01	Bersaglio di Mori	CA	Copper Age horizon 2/3	2574-2469	XY	0.4553-0.4613	Male	0.4343523-0.4995075	2559909	93.9351	0.0908	0.524	109.832	0.56979	702558	192649	58345	49361	0.0058-0.0063	39201	111.6 (68)	J1c1b1	98.62	6	0.01	0	0.02	32247	G-Z30725	G2a2b2a1a1b1a1a3a
COR01	Grotte di Castelcorno	CA	Copper Age horizon 2/3	2571-2299	XY	0.5148-0.5168	Male	0.5372838-0.6230885	16892645	95.1853	0.5865	3.2056	107.474	0.825951	1018408	365824	470779	501465		26276	138 (110)	T2c1d+152	95.54	8	0.01	0	0.02	54338	G-Z3195/etc*(xAMM042,FGC477,FGC807,Z31326,Z45484)	G2a2b2a1a1b1a1~
ICE	Ötztal Alps	CA	Copper Age horizon 1	3350-3120	XY		Male		NA	NA	15.3	NA	NA	0.918805	1132898	NA	NA	NA	NA	NA	NA	K1f	NA	NA	NA	NA	NA	63952	G-Z6208*(xZ31442,Z6181)	G2a2a1a2a1a1b~	published data
ISE01	Isera La Torretta	MN	VBQ3	4445-4261	XY	0.4958-0.5053	Male	0.4294036-0.4710143	937863	89.0231	0.022	0.247	71.4937	0.382224	471287	110117	20973	21020	0.039 - 0.041	114066	81 (44.5)	T1a	97.61	4	0.01	0	0.02	15199	J-PF5073/etc	J2a2a~
MAD01	Madonna Bianca	ME	Late Mesolithic (Castelnovian)	6380-6107	XY	0.4535-0.4583	Male	0.4447383-0.525528	3853768	94.7325	0.1148	0.631	92.182	0.640052	789193	226310	90122	75505	0.0102-0.0112	28684	79.6 (51.3)	U5b2b3	97.03	6	0.02	0.01	0.03	36406	I-Z161*(xL801,Y14989,Y5190)	I2a1b1a2b
NOG201	Nogarole II	CA	Copper Age horizon 2	2891-2701	XY	0.5085-0.511	Male	0.498158-0.5657678	11569005	94.7606	0.3989	2.0426	106.739	0.815283	1005255	358137	300420	312405	0.007-0.008	28135	95 (80)	H5a4a1	100	5	0.01	0	0.02	53175	G-Z753/etc*(xAMM042,FGC477,FGC7553,Z40869,CTS10324,Z45494)	G2a2b2a1a1b1a1~
NOG302	Nogarole III	CA/EBA	formative aspect of Polada	2202-2037	XY	0.5264-0.5292	Male	0.5298465-0.614349	8679508	94.8226	0.286	1.712	102.002	0.738935	911117	227455	238511	266609	0.002 - 0.006	20422	67.8 (62.8)	H5a	95.2	16	0.01	0	0.02	49194	G-FGC477*(xFGC516,Z45474,BY180377,BY172309)	G2a2b2a1a1b1a1b
ORA01	Ora Kiechlberg	CA	Copper Age horizon 1/2	3022-2702	XY	0.4063-0.4141	Male	0.4827381-0.5307203	1415978	92.3546	0.0401	0.2501	88	0.428864	528795	144535	36129	25125	0.019-0.024	7378	31.5 (17)	J1c+16261+189	100	80	0.02	0.01	0.03	17982	G-CTS9737/etc*(xCTS8701,S24652)	G2a2b2a1a1b1	published data
ORA02	Ora Kiechlberg	CA	Copper Age horizon 1/2	3008-2703	XY	0.4251-0.4285	Male	0.4134618-0.4685413	8442879	95.3852	0.2376	1.0858	87	0.807749	995965	314525	184267	137200	0.010 - 0.011	128765	172 (92)	K1a	97.95	2	0.01	0	0.02	45651	G-Z3205/etc*(xZ6900,Y19947)	G2a2b2a1a1b1	published data
PAL01	Paludei di Volano	CA/EBA	formative aspect of Polada	2292-2140	XY	0.4897-0.4922	Male	0.4994356-0.586545	11846857	92.8275	0.3637	2.4345	95.0539	0.709351	874639	287529	308855	297907	0.0414-0.0427	31966	120 (100)	V15	97.37	4	0.01	0	0.02	45020	G-Z753/etc*(xAMM042,FGC512,BY27899.1,BY180527,BY172249,FGC839,Z40869,Z31327,Z45482)	G2a2b2a1a1b1a1~
ROM309	Romagnano III	CA/EBA	unclear	no data	XY	0.4896-0.4932	Male	0.4641906-0.5375356	6252458	91.8012	0.2484	1.2548	123.008	0.689948	850715	273630	151892	146766	0.0034-0.0039	24927	115.9 (81.5)	J1c3	100	3	0.01	0	0.02	46066	G-CTS2100/etc*(xAMM042,FGC477,FGC7553,Z40869,Z31327,Z45486)	G2a2b2a1a1b1a1~
SIU01	Siusi	MBA	Inneralpine Bronzezeitkultur (IBK)	1601-1295	XY	0.5358-0.5386	Male	0.5413508-0.641013	7939486	92.0253	0.278	1.757	108.424	0.709898	875313	217622	222664	258473	0.008 - 0.01	12733	47.8 (46.8)	X2b+226	98.42	74	0.01	0	0.02	48010	R-L2*(xS255,Z49,FGC22547,FGC22516,BY3487)	R1b1a1b1a1a2b1
SOL03	Solteri	CA/EBA	formative aspect of Polada	2276-2040	XY	0.4762-0.4805	Male	0.4556652-0.5315617	4512498	90.8265	0.1425	0.8245	97.7381	0.622906	768051	233384	107867	98926	0.0495-0.0514	18281	63.9 (48.7)	H5a4a1a	100	4	0.02	0.01	0.03	38467	G-Z753*(xAMM042,FGC505,BY27900,BY180295,BY172081,FGC7553,Z40867,Z31327,Z45484)	G2a2b2a1a1b1a1~
STE01	Stenico Calferi	EBA	unclear	1867-1630	XY	0.0866-0.0934	Male	0.4760313-0.5245177	963653	7.81496	0.0245	0.1933	79	0.0275593	33981	9691	24534	2427	Failed	815	3.18 (1.9)	H1q	87	16569	0.99	0.98		869	G-Z756/etc*(xZ45512,BY181259,Z40850,Z31334,BY201721,BY111962,FT9989,FGC16603,Z46216,BY169618,Z45453,Z30729,FGC87998,BY137916,FT23102,FT47984,Z46346,FT32485,BY55287,Z39509,Z31845,Z45633,MF65173,Z44691,BY37146,S18330,BY197736,BY154748,Z30449)	G2a2b2a1a1b	Shotgun data (mtdna haplogroup for this sample was assign using the vcf file obtained after mapping to the reference genome of mtDNA; Table S2).
STE03	Stenico Calferi	EBA/MBA	unclear	1731-1539	XY	0.0879-0.0914	Male	0.4697179-0.5185378-	3774032	39.0063	0.07	0.3509	58	0.0796918	98261	26659	94666	9325	-0.007 - -0.003	3278	9.8 (4.1)	H1q	93.89	284	0.02	0.01	0.03	2622	G-Z40869*(xBY176487)	G2a2b2a1a1b1a1c2	Shotgun data
STE04	Stenico Calferi	EBA/MBA	unclear	1730-1534	XY	0.5112-0.5147	Male	0.4799464-0.5690453	6212899	93.5507	0.1911	1.3235	95.2128	0.612217	754871	240134	155925	164198	0.0075-0.0085	15025	56.7 (56)	H6a1a	93.71	27	0.02	0.01	0.03	39367	G-Z40868/etc*(xZ31848,Z40919,Z44690)	G2a2b2a1a1b1a1c2a
STE05	Stenico Calferi	MBA	unclear	1663-1511	XY	0.4805-0.4841	Male	0.4971724-0.5599452	6044185	93.8702	0.2004	0.9553	102.675	0.790434	974616	319836	157200	146449	0.010-0.011	16574	82 (56)	K2a	97.17	6	0.01	0	0.02	48720	G-Z31847/etc*(xZ43706,Z40920,Z44687)	G2a2b2a1a1b1a1c2a
VEL102	La Vela I	MN	VBQ2	4588-4449	XY	0.4949-0.498	Male	0.4743698-0.5630985	7778668	93.0431	0.1915	1.47	76.2076	0.638631	787440	260854	193044	190317	0.0186-0.0197	20256	60.6 (60.6)	K1a+195	100	21	0.02	0.01	0.03	37515	G-CTS1899/etc*(xS19395,Z27264)	G2a2b2a1a1b
VEL701	La Vela VII	MN	VBQ2	4545-4374	XY	0.5031-0.5052	Male	0.5013977-0.5965385	16487191	92.6149	0.4391	3.4213	82.4392	0.727241	896697	300076	431198	438463	0.0111-0.0128	25562	84.3 (85.2)	H	100	7	0.01	0	0.02	44093	G-Z744/etc*(xCTS9737,Z30445)	G2a2b2a1a1b

## Sheet: Supplementary Data 5
Supplementary Data 5. Results of kinship analyses based on the three methods applied in this study (lcMLkin, READ and TKGWV2)
In bold are the pairs of related individuals for which only onesample was chosen for further analysis (column M).
** Results obtained from previous studies= ORA01-02 Rizzi et al. 2011; COR01 Mazzucchi et al. 2020; MEZ01-02 Nicolis 2004; NOG303 personal communication E. Mottes; STE01-03-04-05 Capitanio and Corrain 1991; VEL701,705 Corrain and Capitanio 1996 (see references list Supplementary Data 1-2).
Publication ID	Site	Chronologies	Culture	2σ (Cal BC, Prob 95%)	Age at death	Molecular sex	mtDNA haplogroup	Y-Chromosome haplogroup	READ	KIN	TKGWV2	Individuals kept for population genetics analyses	Notes
ORA02	Ora Kiechlberg	CA	Copper Age horizon 1/2	3008-2703	40+ yo	XY	K1a	G2a2b2a1a1b1	1st degree	Parent-Child	1st degree	ORA02
ORA01	Ora Kiechlberg	CA	Copper Age horizon 1/2	3022-2702	30 yo	XY	J1c+16261+189	G2a2b2a1a1b1
NOG202	Nogarole II	CA	Copper Age horizon 2	2886-2673	38-40 wo gest. age	XX	H5a4a1		1st degree	Siblings	1st degree	NOG201
NOG201	Nogarole II	CA	Copper Age horizon 2	2891-2702	13-14 yo	XY	H5a4a1	G2a2b2a1a1b1a1~
MEZ02	Mezzocorona Borgonuovo	CA	Copper Age	NA	Young Adult**	XY	H2	G2a2b2a1a1b1	1st degree	Parent-Child	1st degree	MEZ02
MEZ01	Mezzocorona Borgonuovo	CA	Copper Age	NA	Mature	XX	H2
VEL701	La Vela VII	MN	VBQ2	4545-4374	13-14 yo**	XY	H	G2a2b2a1a1b	1st degree	Siblings	1st degree	VEL705
VEL705	La Vela VII	MN	VBQ2	4453-4355	7-8 yo**	XX	H
STE01	Stenico Calferi	EBA	unclear	1867-1630	Adult**	XY	H1q	G2a2b2a1a1b	STE03: 1st degree with STE01 and STE05	STE03_STE05: Parent-Child	STE03: 1st degree with STE01 and STE05	STE05	1st degree related in TKGVW2 but low number of SNPs for STE03/STE01 (1845 SNPs).
STE03	Stenico Calferi	EBA/MBA	unclear	1731-1539	Adult**	XY	H1q	G2a2b2a1a1b1a1c2	STE01: 2nd degree with STE04 and STE05	STE03_STE01: Parent-Child (P-C: Log < 1)	STE01: 2nd degree with STE04 and STE05
STE04	Stenico Calferi	EBA/MBA	unclear	1730-1534	4 yo**	XY	H6a1a	G2a2b2a1a1b1a1c2a	STE04: 2nd degree with STE03 (|Z| < 1)	STE01 with STE05 & STE04: 2nd degree	STE04: 2nd degree with STE03 and STE05
STE05	Stenico Calferi	MBA	unclear	1663-1511	7 yo**	XY	K2a	G2a2b2a1a1b1a1c2a	STE04_STE05: unrelated	STE04 with STE05 & STE03: 3rd degree (Log < 1)
SOL01	Solteri	MN	NA	no data	Adult	XX	J1c8a		2nd degree	2nd degree	2nd degree	SOL04
SOL04	Solteri	MN	unclear	4541-4369	20-25 yo	XX	K1a+195
ROM302	Romagnano III	CA/EBA	formative aspect of Polada	2277-2042	4-5 yo	XX	H3k		Unrelated	2nd degree	2nd degree	ROM303
ROM303	Romagnano III	CA/EBA	formative aspect of Polada	2198-2034	40 wo gest. age - 2 mo	XX	X2b+226
PAL02	Paludei di Volano	CA/EBA	formative aspect of Polada	2288-2066	1-2 yo	XX	X2b+226		Unrelated	3rd degree	2nd degree	PAL02
PAL01	Paludei di Volano	CA/EBA	formative aspect of Polada	2289-2141	12-15 yo	XY	V15	G2a2b2a1a1b1a1~				PAL01
NOG302	Nogarole III	CA/EBA	Polada A (EBA I - formative phase)	2202-2037	40 wo gest. age - birth	XY	H5a	G2a2b2a1a1b1a1b	Unrelated	3rd degree (Log < 1)	2nd degree	NOG302
NOG303	Nogarole III	CA/EBA	Polada A (EBA I - formative phase)	2189-1981	4-5 yo**	XX	H5a6					NOG303
SOL03	Solteri	CA/EBA	formative aspect of Polada	2276-2040	20-25 yo	XY	H5a4a1a	G2a2b2a1a1b1a1~	Unrelated	Unrelated	2nd degree	SOL03
COR01	Grotte di Castel Corno	CA	Copper Age horizon 2/3	2570-2305	10-11 yo**	XY	T2c1d+152	G2a2b2a1a1b1a1~				COR01

## Sheet: Supplementary Data 6
Supplementary Data 6. Results of the kinship analysis based on the TKGWV2 method
We considered results as reliable for a number of SNPs (Used_SNPs) > 10.000 SNPs
Values for n. of SNPs < 10.000 are marked in red.
Sample1	Sample2	Used_SNPs	HRC	counts0	counts4	Relationship
BER01	STE01	16371	0.0087	4849	11522	Unrelated
BER01	STE03	46696	0.0147	13781	32915	Unrelated
BER01	MOL01	378859	0.0235	111181	267678	Unrelated
BER01	STE04	471905	0.0232	138694	333211	Unrelated
BER01	SOL01	488664	0.0162	144473	344191	Unrelated
BER01	ROM309	508302	0.0307	147660	360642	Unrelated
BER01	ROM401	523915	0.0199	154101	369814	Unrelated
BER01	STE05	533037	0.0246	156349	376688	Unrelated
BER01	ICE	565876	0.0211	166201	399675	Unrelated
COR01	STE01	23140	0.0311	6702	16438	Unrelated
COR01	STE03	66735	0.0262	19353	47382	Unrelated
COR01	MOL01	483190	0.0286	140888	342302	Unrelated
COR01	BER01	546604	0.028	159658	386946	Unrelated
COR01	STE04	582284	0.0302	169774	412510	Unrelated
COR01	ROM309	649607	0.0385	187041	462566	Unrelated
COR01	SOL01	653294	0.016	192913	460381	Unrelated
COR01	ROM401	710969	0.0296	206765	504204	Unrelated
COR01	STE05	730290	0.0303	212660	517630	Unrelated
COR01	COR02	776802	0.058	219322	557480	Unrelated
COR01	ICE	812864	0.0253	237334	575530	Unrelated
COR02	STE01	24378	0.0301	7059	17319	Unrelated
COR02	STE03	70385	0.0266	20389	49996	Unrelated
COR02	MOL01	492036	0.0257	143757	348279	Unrelated
COR02	BER01	553150	0.0278	161452	391698	Unrelated
COR02	STE04	588622	0.0235	172654	415968	Unrelated
COR02	ROM309	659087	0.0276	191791	467296	Unrelated
COR02	SOL01	666656	0.0172	196514	470142	Unrelated
COR02	ROM401	726577	0.0296	211220	515357	Unrelated
COR02	STE05	747873	0.0222	219445	528428	Unrelated
COR02	ICE	856312	0.027	249509	606803	Unrelated
ICE	ROM309	679059	0.0257	197858	481201	Unrelated
ICE	SOL01	689718	0.0184	202904	486814	Unrelated
ICE	ROM401	754298	0.0216	220947	533351	Unrelated
ISE01	STE01	11120	-0.0003	3300	7820	Unrelated
ISE01	STE03	32418	0.0144	9503	22915	Unrelated
ISE01	VEL703	125111	0.0191	37422	87689	Unrelated
ISE01	MEZ01	176241	0.0173	52582	123659	Unrelated
ISE01	MOL01	244475	0.0238	71432	173043	Unrelated
ISE01	ROM307	271848	0.0097	80656	191192	Unrelated
ISE01	BER01	278775	0.0195	81897	196878	Unrelated
ISE01	MEZ04	293436	0.0171	86301	207135	Unrelated
ISE01	STE04	298459	0.0217	87457	211002	Unrelated
ISE01	SOL03	301012	0.0238	87984	213028	Unrelated
ISE01	MAD01	306826	-0.0047	92138	214688	Unrelated
ISE01	VEL102	307883	0.0315	89482	218401	Unrelated
ISE01	NOG301	308007	0.0214	90187	217820	Unrelated
ISE01	NOG401	310529	0.0253	90771	219758	Unrelated
ISE01	NOG202	313937	0.0286	91339	222598	Unrelated
ISE01	MEZ02	314185	0.0265	91701	222484	Unrelated
ISE01	MEZ03	314218	0.021	92161	222057	Unrelated
ISE01	ROM302	314445	0.0237	91819	222626	Unrelated
ISE01	LAS01	314456	0.0173	92524	221932	Unrelated
ISE01	VAL01	320459	0.0174	94121	226338	Unrelated
ISE01	SOL01	322949	0.0192	94838	228111	Unrelated
ISE01	ROM309	323504	0.0241	94218	229286	Unrelated
ISE01	VOL01	324674	0.0103	96229	228445	Unrelated
ISE01	VEL702	326010	0.0285	94921	231089	Unrelated
ISE01	ROM301	326232	0.022	95222	231010	Unrelated
ISE01	PAL02	326316	0.0259	95075	231241	Unrelated
ISE01	PAL01	329534	0.0295	95646	233888	Unrelated
ISE01	VEL701	336519	0.0301	97890	238629	Unrelated
ISE01	SOL02	339643	0.0394	97095	242548	Unrelated
ISE01	SOL04	339746	0.025	99337	240409	Unrelated
ISE01	MOR01	340096	0.0207	99699	240397	Unrelated
ISE01	NOG302	343178	0.025	100131	243047	Unrelated
ISE01	ROM303	343635	0.0245	100280	243355	Unrelated
ISE01	ROM304	346379	0.024	101006	245373	Unrelated
ISE01	ROM401	347660	0.0203	101721	245939	Unrelated
ISE01	ROM306	348532	0.0179	102266	246266	Unrelated
ISE01	VEL705	350740	0.0258	102471	248269	Unrelated
ISE01	NOG303	353580	0.0269	102822	250758	Unrelated
ISE01	STE05	355088	0.0174	104411	250677	Unrelated
ISE01	ROM402	360475	0.0145	106670	253805	Unrelated
ISE01	NOG201	362641	0.0228	105889	256752	Unrelated
ISE01	ROM308	363500	0.0207	106322	257178	Unrelated
ISE01	COR01	364294	0.0234	106302	257992	Unrelated
ISE01	ROM305	367759	0.0231	107594	260165	Unrelated
ISE01	COR02	370641	0.0278	107587	263054	Unrelated
ISE01	ICE	382161	0.0173	112204	269957	Unrelated
LAS01	STE01	18561	0.011	5456	13105	Unrelated
LAS01	STE03	53569	0.0025	15995	37574	Unrelated
LAS01	MOL01	425609	0.0111	126323	299286	Unrelated
LAS01	BER01	494636	0.0205	145587	349049	Unrelated
LAS01	STE04	530497	0.0177	156595	373902	Unrelated
LAS01	SOL01	553275	0.0133	163975	389300	Unrelated
LAS01	VAL01	553822	0.0187	163066	390756	Unrelated
LAS01	ROM309	574317	0.0247	167833	406484	Unrelated
LAS01	ROM401	595833	0.0111	176721	419112	Unrelated
LAS01	STE05	607168	0.0055	181611	425557	Unrelated
LAS01	COR01	623750	0.0133	184834	438916	Unrelated
LAS01	COR02	632780	0.018	186538	446242	Unrelated
LAS01	ICE	651081	0.0077	193796	457285	Unrelated
MAD01	STE01	18043	-0.019	5503	12540	Unrelated
MAD01	STE03	52085	-0.0096	15650	36435	Unrelated
MAD01	MEZ01	299627	-0.0092	91820	207807	Unrelated
MAD01	MOL01	414920	-0.0034	124794	290126	Unrelated
MAD01	ROM307	449399	-0.006	135721	313678	Unrelated
MAD01	BER01	481820	0.0022	144297	337523	Unrelated
MAD01	STE04	514927	0.0054	153711	361216	Unrelated
MAD01	SOL03	518654	-0.0028	155995	362659	Unrelated
MAD01	MEZ03	526227	-0.0053	158933	367294	Unrelated
MAD01	MEZ02	526849	-0.0001	158477	368372	Unrelated
MAD01	NOG301	532379	-0.0023	160083	372296	Unrelated
MAD01	NOG202	538705	-0.0048	162403	376302	Unrelated
MAD01	VAL01	539308	-0.0006	161680	377628	Unrelated
MAD01	SOL01	539385	-0.0039	162337	377048	Unrelated
MAD01	LAS01	541858	-0.0013	162718	379140	Unrelated
MAD01	ROM302	543764	0.0011	162796	380968	Unrelated
MAD01	PAL02	545267	-0.0052	164328	380939	Unrelated
MAD01	VEL702	546840	-0.0028	164720	382120	Unrelated
MAD01	ROM309	557626	0.0057	165864	391762	Unrelated
MAD01	PAL01	565225	-0.0015	169759	395466	Unrelated
MAD01	MOR01	566498	-0.0061	171028	395470	Unrelated
MAD01	ROM303	574562	-0.006	173394	401168	Unrelated
MAD01	VEL701	575681	-0.0004	173159	402522	Unrelated
MAD01	ROM304	576818	-0.0013	173021	403797	Unrelated
MAD01	ROM401	580076	-0.0047	174523	405553	Unrelated
MAD01	STE05	591031	-0.0045	178214	412817	Unrelated
MAD01	ROM402	599660	-0.0071	181682	417978	Unrelated
MAD01	COR01	607241	-0.006	183083	424158	Unrelated
MAD01	ROM305	612000	-0.0052	184572	427428	Unrelated
MAD01	COR02	616282	-0.0012	184884	431398	Unrelated
MAD01	ICE	633149	-0.0102	191499	441650	Unrelated
MEZ01	STE01	9416	-0.0144	2889	6527	Unrelated
MEZ01	STE03	27088	-0.0134	8352	18736	Unrelated
MEZ01	MOL01	237704	0.0149	71274	166430	Unrelated
MEZ01	BER01	280350	0.0175	83802	196548	Unrelated
MEZ01	SOL01	295643	0.0053	89515	206128	Unrelated
MEZ01	STE04	299000	0.0137	89732	209268	Unrelated
MEZ01	MEZ02	299273	0.2458	68963	230310	1st degree
MEZ01	SOL03	299526	0.0233	89008	210518	Unrelated
MEZ01	VAL01	303063	0.0236	90016	213047	Unrelated
MEZ01	NOG301	304211	0.0194	90739	213472	Unrelated
MEZ01	PAL02	304719	0.0186	90966	213753	Unrelated
MEZ01	VEL702	305391	0.0242	90833	214558	Unrelated
MEZ01	LAS01	306656	0.0118	92130	214526	Unrelated
MEZ01	ROM302	307234	0.0182	91640	215594	Unrelated
MEZ01	MOR01	308040	0.0144	92474	215566	Unrelated
MEZ01	ROM309	310373	0.0192	92340	218033	Unrelated
MEZ01	ROM401	312202	0.0115	93775	218427	Unrelated
MEZ01	PAL01	312543	0.0207	93069	219474	Unrelated
MEZ01	VEL701	315170	0.0214	94048	221122	Unrelated
MEZ01	STE05	315734	0.0049	95714	220020	Unrelated
MEZ01	COR01	320319	0.0132	96154	224165	Unrelated
MEZ01	ROM305	321099	0.0124	96499	224600	Unrelated
MEZ01	COR02	321983	0.0105	96837	225146	Unrelated
MEZ01	ICE	325464	0.0084	98104	227360	Unrelated
MEZ02	STE01	18276	0.0145	5389	12887	Unrelated
MEZ02	STE03	52419	0.0098	15570	36849	Unrelated
MEZ02	MOL01	414440	0.0225	122076	292364	Unrelated
MEZ02	BER01	479842	0.0241	141139	338703	Unrelated
MEZ02	STE04	512564	0.0179	151745	360819	Unrelated
MEZ02	SOL03	517241	0.0283	151413	365828	Unrelated
MEZ02	NOG301	530898	0.0232	156252	374646	Unrelated
MEZ02	LAS01	540303	0.0153	160238	380065	Unrelated
MEZ02	ROM302	542077	0.0166	160451	381626	Unrelated
MEZ02	SOL01	550478	0.0199	162465	388013	Unrelated
MEZ02	VAL01	553161	0.0248	162327	390834	Unrelated
MEZ02	ROM309	555863	0.0266	162512	393351	Unrelated
MEZ02	PAL02	558743	0.0269	163790	394953	Unrelated
MEZ02	VEL702	560776	0.0258	164871	395905	Unrelated
MEZ02	PAL01	563941	0.027	165296	398645	Unrelated
MEZ02	VEL701	575327	0.0227	169878	405449	Unrelated
MEZ02	MOR01	578536	0.0235	170326	408210	Unrelated
MEZ02	ROM401	591241	0.0243	173476	417765	Unrelated
MEZ02	STE05	601930	0.0143	178822	423108	Unrelated
MEZ02	COR01	616144	0.0196	181934	434210	Unrelated
MEZ02	ROM305	619784	0.0225	182529	437255	Unrelated
MEZ02	COR02	622484	0.0226	183090	439394	Unrelated
MEZ02	ICE	633283	0.0205	186492	446791	Unrelated
MEZ03	STE01	18156	0.0243	5286	12870	Unrelated
MEZ03	STE03	52488	0.0151	15492	36996	Unrelated
MEZ03	MEZ01	298410	0.014	89733	208677	Unrelated
MEZ03	MOL01	414512	0.0186	122445	292067	Unrelated
MEZ03	BER01	479720	0.0243	140992	338728	Unrelated
MEZ03	STE04	513152	0.0296	149918	363234	Unrelated
MEZ03	SOL03	517326	0.03	151042	366284	Unrelated
MEZ03	NOG301	531286	0.0198	156762	374524	Unrelated
MEZ03	MEZ02	539847	0.0258	158690	381157	Unrelated
MEZ03	LAS01	540723	0.0144	160440	380283	Unrelated
MEZ03	ROM302	542576	0.028	158605	383971	Unrelated
MEZ03	SOL01	550524	0.0252	161394	389130	Unrelated
MEZ03	VAL01	553531	0.0266	161943	391588	Unrelated
MEZ03	ROM309	556625	0.0279	162397	394228	Unrelated
MEZ03	PAL02	559316	0.0269	163685	395631	Unrelated
MEZ03	VEL702	560445	0.017	166104	394341	Unrelated
MEZ03	PAL01	564541	0.0302	164747	399794	Unrelated
MEZ03	VEL701	575353	0.0223	169789	405564	Unrelated
MEZ03	MOR01	578364	0.0255	169665	408699	Unrelated
MEZ03	ROM401	591911	0.0272	172980	418931	Unrelated
MEZ03	STE05	602726	0.0205	177775	424951	Unrelated
MEZ03	COR01	617224	0.0303	179961	437263	Unrelated
MEZ03	ROM305	621257	0.0153	184148	437109	Unrelated
MEZ03	COR02	624495	0.0251	182982	441513	Unrelated
MEZ03	ICE	636997	0.0253	186513	450484	Unrelated
MEZ04	STE01	17906	0.0088	5284	12622	Unrelated
MEZ04	STE03	51824	0.0269	15031	36793	Unrelated
MEZ04	MEZ01	267818	0.0165	80205	187613	Unrelated
MEZ04	MOL01	384930	0.0298	111966	272964	Unrelated
MEZ04	ROM307	429395	0.0212	126245	303150	Unrelated
MEZ04	BER01	438657	0.0229	128701	309956	Unrelated
MEZ04	STE04	465662	0.0206	136962	328700	Unrelated
MEZ04	SOL03	472908	0.0361	136888	336020	Unrelated
MEZ04	MAD01	485011	-0.0042	145908	339103	Unrelated
MEZ04	VEL102	485275	0.0184	143356	341919	Unrelated
MEZ04	NOG301	485728	0.0201	142991	342737	Unrelated
MEZ04	MEZ03	493523	0.0256	144603	348920	Unrelated
MEZ04	NOG202	494024	0.023	144989	349035	Unrelated
MEZ04	MEZ02	494461	0.0221	145528	348933	Unrelated
MEZ04	ROM302	496291	0.0303	144403	351888	Unrelated
MEZ04	LAS01	496499	0.0102	147577	348922	Unrelated
MEZ04	VAL01	504755	0.0295	146848	357907	Unrelated
MEZ04	ROM309	512051	0.0357	147843	364208	Unrelated
MEZ04	PAL02	512085	0.0295	149123	362962	Unrelated
MEZ04	VEL702	514507	0.0245	150926	363581	Unrelated
MEZ04	SOL01	514619	0.0188	151430	363189	Unrelated
MEZ04	PAL01	522068	0.0336	151417	370651	Unrelated
MEZ04	VEL701	534767	0.0228	157276	377491	Unrelated
MEZ04	MOR01	541946	0.0252	158699	383247	Unrelated
MEZ04	ROM303	546529	0.0254	159852	386677	Unrelated
MEZ04	ROM304	550438	0.0324	159651	390787	Unrelated
MEZ04	ROM401	555540	0.0284	161680	393860	Unrelated
MEZ04	STE05	568359	0.029	165711	402648	Unrelated
MEZ04	ROM402	578237	0.0183	170888	407349	Unrelated
MEZ04	COR01	585742	0.0318	170064	415678	Unrelated
MEZ04	ROM305	592834	0.0265	173191	419643	Unrelated
MEZ04	COR02	598018	0.0265	174442	423576	Unrelated
MEZ04	ICE	618400	0.0263	180324	438076	Unrelated
MOL01	STE01	14655	0.0364	4221	10434	Unrelated
MOL01	STE03	42246	0.0202	12363	29883	Unrelated
MOL01	STE04	404052	0.0261	118221	285831	Unrelated
MOL01	SOL01	427728	0.0241	125230	302498	Unrelated
MOL01	ROM309	439242	0.0433	125859	313383	Unrelated
MOL01	ROM401	460020	0.0253	134385	325635	Unrelated
MOL01	STE05	469719	0.0265	137385	332334	Unrelated
MOL01	ICE	509337	0.0238	149049	360288	Unrelated
MOR01	STE01	20790	0.0037	6173	14617	Unrelated
MOR01	STE03	59612	0.0249	17342	42270	Unrelated
MOR01	MOL01	448511	0.0232	131605	316906	Unrelated
MOR01	BER01	512259	0.0178	151264	360995	Unrelated
MOR01	STE04	545713	0.0151	161680	384033	Unrelated
MOR01	LAS01	581411	0.0159	171994	409417	Unrelated
MOR01	VAL01	593164	0.0187	174739	418425	Unrelated
MOR01	ROM309	601534	0.0267	175521	426013	Unrelated
MOR01	SOL01	602383	0.0196	177435	424948	Unrelated
MOR01	ROM401	651862	0.0274	190191	461671	Unrelated
MOR01	STE05	667041	0.016	197377	469664	Unrelated
MOR01	COR01	687605	0.0229	201782	485823	Unrelated
MOR01	COR02	700502	0.0185	206373	494129	Unrelated
MOR01	ICE	721970	0.0234	211536	510434	Unrelated
NOG201	STE01	22883	0.0172	6696	16187	Unrelated
NOG201	STE03	65932	0.0201	19217	46715	Unrelated
NOG201	MEZ01	319483	0.0138	95728	223755	Unrelated
NOG201	MOL01	480220	0.0287	139782	340438	Unrelated
NOG201	ROM307	535899	0.016	158282	377617	Unrelated
NOG201	BER01	543799	0.0252	159067	384732	Unrelated
NOG201	STE04	579788	0.0241	169817	409971	Unrelated
NOG201	MEZ04	581533	0.0228	170244	411289	Unrelated
NOG201	SOL03	588305	0.0336	170471	417834	Unrelated
NOG201	VEL102	601932	0.0239	176659	425273	Unrelated
NOG201	NOG401	602996	0.0287	176036	426960	Unrelated
NOG201	MAD01	603820	-0.0019	181126	422694	Unrelated
NOG201	NOG301	606440	0.0234	177658	428782	Unrelated
NOG201	MEZ02	613456	0.0255	179792	433664	Unrelated
NOG201	MEZ03	614599	0.0274	179563	435036	Unrelated
NOG201	NOG202	618397	0.2704	135453	482944	1st degree
NOG201	LAS01	620346	0.0192	182498	437848	Unrelated
NOG201	ROM302	622622	0.0286	181328	441294	Unrelated
NOG201	VAL01	631666	0.0265	184219	447447	Unrelated
NOG201	PAL02	643736	0.0307	187043	456693	Unrelated
NOG201	VEL702	644252	0.0288	187920	456332	Unrelated
NOG201	VOL01	645138	0.0193	189771	455367	Unrelated
NOG201	ROM309	645627	0.028	187645	457982	Unrelated
NOG201	SOL01	648610	0.0214	190223	458387	Unrelated
NOG201	PAL01	658113	0.0349	190488	467625	Unrelated
NOG201	VEL701	673382	0.0261	197124	476258	Unrelated
NOG201	MOR01	682922	0.0239	199973	482949	Unrelated
NOG201	ROM303	690780	0.0272	201577	489203	Unrelated
NOG201	NOG302	691017	0.0272	201688	489329	Unrelated
NOG201	ROM304	696199	0.0298	202285	493914	Unrelated
NOG201	ROM401	705895	0.0286	205252	500643	Unrelated
NOG201	NOG303	717961	0.0273	209233	508728	Unrelated
NOG201	STE05	724613	0.0214	212749	511864	Unrelated
NOG201	ROM402	736842	0.02	217203	519639	Unrelated
NOG201	COR01	750633	0.0334	217362	533271	Unrelated
NOG201	ROM305	760120	0.0235	222654	537466	Unrelated
NOG201	COR02	769092	0.0298	223438	545654	Unrelated
NOG201	ICE	802012	0.0235	234432	567580	Unrelated
NOG202	STE01	18555	0.0237	5447	13108	Unrelated
NOG202	STE03	53384	0.013	15723	37661	Unrelated
NOG202	MEZ01	305255	0.0207	90957	214298	Unrelated
NOG202	MOL01	424038	0.0197	124904	299134	Unrelated
NOG202	BER01	491868	0.0263	144087	347781	Unrelated
NOG202	STE04	527937	0.0274	154435	373502	Unrelated
NOG202	SOL03	531035	0.0273	155295	375740	Unrelated
NOG202	MEZ02	537982	0.0256	158106	379876	Unrelated
NOG202	MEZ03	538029	0.0283	157478	380551	Unrelated
NOG202	NOG301	545447	0.0271	159611	385836	Unrelated
NOG202	SOL01	550735	0.0218	161977	388758	Unrelated
NOG202	VAL01	551333	0.0271	161199	390134	Unrelated
NOG202	LAS01	554629	0.0201	163366	391263	Unrelated
NOG202	ROM302	557290	0.0304	162439	394851	Unrelated
NOG202	PAL02	558556	0.0332	162348	396208	Unrelated
NOG202	VEL702	559239	0.0309	163229	396010	Unrelated
NOG202	ROM309	571387	0.03	166184	405203	Unrelated
NOG202	MOR01	578962	0.0197	170776	408186	Unrelated
NOG202	PAL01	579251	0.0391	167368	411883	Unrelated
NOG202	VEL701	589354	0.0301	172338	417016	Unrelated
NOG202	ROM401	593409	0.0255	173595	419814	Unrelated
NOG202	STE05	605368	0.0182	178860	426508	Unrelated
NOG202	COR01	622110	0.0279	181802	440308	Unrelated
NOG202	ROM305	626389	0.0251	183695	442694	Unrelated
NOG202	COR02	630903	0.0208	185515	445388	Unrelated
NOG202	ICE	649685	0.0156	192007	457678	Unrelated
NOG301	STE01	18150	0.0216	5328	12822	Unrelated
NOG301	STE03	52051	0.0251	15117	36934	Unrelated
NOG301	MOL01	418171	0.0256	122334	295837	Unrelated
NOG301	BER01	487144	0.0235	143033	344111	Unrelated
NOG301	STE04	522786	0.0269	152942	369844	Unrelated
NOG301	SOL01	542054	0.0158	160287	381767	Unrelated
NOG301	VAL01	544855	0.0315	158414	386441	Unrelated
NOG301	LAS01	548392	0.0158	162166	386226	Unrelated
NOG301	VEL702	551833	0.0304	161090	390743	Unrelated
NOG301	ROM309	564774	0.0289	164299	400475	Unrelated
NOG301	MOR01	569032	0.0228	167206	401826	Unrelated
NOG301	ROM401	582827	0.0199	171321	411506	Unrelated
NOG301	STE05	593892	0.0174	175514	418378	Unrelated
NOG301	COR01	609703	0.0355	176657	433046	Unrelated
NOG301	COR02	617505	0.028	180225	437280	Unrelated
NOG301	ICE	633798	0.0191	186595	447203	Unrelated
NOG302	STE01	20760	0.0238	6057	14703	Unrelated
NOG302	STE03	59653	0.0148	17582	42071	Unrelated
NOG302	MEZ01	313315	0.0122	94242	219073	Unrelated
NOG302	MOL01	455090	0.0223	133678	321412	Unrelated
NOG302	ROM307	504456	0.0168	149326	355130	Unrelated
NOG302	BER01	521782	0.0239	153246	368536	Unrelated
NOG302	MEZ04	545306	0.0319	158556	386750	Unrelated
NOG302	STE04	557609	0.0296	162808	394801	Unrelated
NOG302	SOL03	563790	0.0334	163877	399913	Unrelated
NOG302	MAD01	575723	-0.0091	174457	401266	Unrelated
NOG302	VEL102	576097	0.0213	170003	406094	Unrelated
NOG302	NOG401	578752	0.0257	169863	408889	Unrelated
NOG302	NOG301	580585	0.0283	169698	410887	Unrelated
NOG302	MEZ02	586884	0.019	173564	413320	Unrelated
NOG302	MEZ03	587382	0.0227	172857	414525	Unrelated
NOG302	NOG202	589524	0.025	172957	416567	Unrelated
NOG302	LAS01	591714	0.0139	175511	416203	Unrelated
NOG302	ROM302	594941	0.0349	172563	422378	Unrelated
NOG302	VAL01	604071	0.031	175804	428267	Unrelated
NOG302	SOL01	609372	0.0242	178691	430681	Unrelated
NOG302	PAL02	613062	0.0283	178932	434130	Unrelated
NOG302	ROM309	613913	0.031	178427	435486	Unrelated
NOG302	VOL01	613965	0.0143	181995	431970	Unrelated
NOG302	VEL702	614023	0.0285	179628	434395	Unrelated
NOG302	PAL01	623395	0.0329	181266	442129	Unrelated
NOG302	VEL701	636325	0.0257	186972	449353	Unrelated
NOG302	MOR01	640982	0.0234	188294	452688	Unrelated
NOG302	ROM303	651666	0.0287	190369	461297	Unrelated
NOG302	ROM304	654478	0.0334	190018	464460	Unrelated
NOG302	ROM401	659995	0.0227	193609	466386	Unrelated
NOG302	NOG303	673241	0.0699	188097	485144	2nd degree
NOG302	STE05	674535	0.026	197598	476937	Unrelated
NOG302	ROM402	684600	0.0211	202184	482416	Unrelated
NOG302	COR01	695315	0.0281	203057	492258	Unrelated
NOG302	ROM305	700567	0.022	206050	494517	Unrelated
NOG302	COR02	706299	0.0252	206765	499534	Unrelated
NOG302	ICE	726634	0.0159	214670	511964	Unrelated
NOG303	STE01	21694	0.025	6307	15387	Unrelated
NOG303	STE03	62287	0.0282	18017	44270	Unrelated
NOG303	MEZ01	316400	0.0221	94019	222381	Unrelated
NOG303	MOL01	467126	0.0271	136358	330768	Unrelated
NOG303	ROM307	520287	0.0226	152801	367486	Unrelated
NOG303	BER01	532991	0.0344	154586	378405	Unrelated
NOG303	MEZ04	563827	0.0316	163751	400076	Unrelated
NOG303	STE04	569032	0.031	165655	403377	Unrelated
NOG303	SOL03	576404	0.0377	166450	409954	Unrelated
NOG303	VEL102	589117	0.0209	173629	415488	Unrelated
NOG303	MAD01	589913	0.0004	176633	413280	Unrelated
NOG303	NOG401	592695	0.0311	172675	420020	Unrelated
NOG303	NOG301	593634	0.0351	171983	421651	Unrelated
NOG303	MEZ02	602163	0.0276	176144	426019	Unrelated
NOG303	MEZ03	602621	0.026	176405	426216	Unrelated
NOG303	NOG202	604043	0.0255	176909	427134	Unrelated
NOG303	LAS01	606346	0.0195	178503	427843	Unrelated
NOG303	ROM302	609230	0.039	175644	433586	Unrelated
NOG303	VAL01	620090	0.0313	180066	440024	Unrelated
NOG303	SOL01	629713	0.0248	184215	445498	Unrelated
NOG303	VOL01	630052	0.0208	185206	444846	Unrelated
NOG303	ROM309	630086	0.0426	180604	449482	Unrelated
NOG303	PAL02	630493	0.0375	182071	448422	Unrelated
NOG303	VEL702	630869	0.0222	185449	445420	Unrelated
NOG303	PAL01	641099	0.0307	186545	454554	Unrelated
NOG303	VEL701	654694	0.0283	191457	463237	Unrelated
NOG303	MOR01	663384	0.0193	195304	468080	Unrelated
NOG303	ROM303	673055	0.024	197116	475939	Unrelated
NOG303	ROM304	677047	0.0332	196194	480853	Unrelated
NOG303	ROM401	683541	0.028	199053	484488	Unrelated
NOG303	STE05	699856	0.0294	203913	495943	Unrelated
NOG303	ROM402	711062	0.0216	209424	501638	Unrelated
NOG303	COR01	722802	0.0344	209354	513448	Unrelated
NOG303	ROM305	729295	0.0227	213981	515314	Unrelated
NOG303	COR02	735503	0.0337	213016	522487	Unrelated
NOG303	ICE	757439	0.0186	222756	534683	Unrelated
NOG401	STE01	17883	0.027	5186	12697	Unrelated
NOG401	STE03	51286	0.012	15151	36135	Unrelated
NOG401	MEZ01	297809	0.0158	89392	208417	Unrelated
NOG401	MOL01	409231	0.018	120983	288248	Unrelated
NOG401	ROM307	450811	0.0135	133985	316826	Unrelated
NOG401	BER01	475015	0.0214	140037	334978	Unrelated
NOG401	MEZ04	486186	0.0209	143224	342962	Unrelated
NOG401	STE04	508683	0.0272	149102	359581	Unrelated
NOG401	SOL03	512293	0.0232	150675	361618	Unrelated
NOG401	MAD01	520488	-0.0035	156986	363502	Unrelated
NOG401	VEL102	523930	0.0243	154319	369611	Unrelated
NOG401	NOG301	525452	0.0218	154782	370670	Unrelated
NOG401	NOG202	532015	0.0284	155762	376253	Unrelated
NOG401	MEZ03	533428	0.023	157251	376177	Unrelated
NOG401	MEZ02	534149	0.0217	157723	376426	Unrelated
NOG401	LAS01	534738	0.0161	158478	376260	Unrelated
NOG401	ROM302	536540	0.0296	156633	379907	Unrelated
NOG401	SOL01	541608	0.0164	160327	381281	Unrelated
NOG401	VAL01	546658	0.0301	159435	387223	Unrelated
NOG401	ROM309	549858	0.0271	160633	389225	Unrelated
NOG401	VOL01	551973	0.0177	163275	388698	Unrelated
NOG401	PAL02	552184	0.0342	160510	391674	Unrelated
NOG401	VEL702	553437	0.0259	162621	390816	Unrelated
NOG401	PAL01	556909	0.0334	162046	394863	Unrelated
NOG401	VEL701	567593	0.0262	166869	400724	Unrelated
NOG401	MOR01	569355	0.021	167928	401427	Unrelated
NOG401	ROM303	579105	0.0287	169422	409683	Unrelated
NOG401	ROM304	580751	0.0226	170721	410030	Unrelated
NOG401	ROM401	581727	0.0241	170633	411094	Unrelated
NOG401	STE05	591848	0.019	174975	416873	Unrelated
NOG401	ROM402	599379	0.0178	177875	421504	Unrelated
NOG401	COR01	605083	0.0258	177376	427707	Unrelated
NOG401	ROM305	608281	0.0207	179374	428907	Unrelated
NOG401	COR02	610975	0.0269	178798	432177	Unrelated
NOG401	ICE	621021	0.0209	182764	438257	Unrelated
ORA01	STE01	12477	0.0169	3643	8834	Unrelated
ORA01	STE03	35979	0.0212	10421	25558	Unrelated
ORA01	VEL703	131254	0.0067	39765	91489	Unrelated
ORA01	MEZ01	187309	0.0131	56227	131082	Unrelated
ORA01	ISE01	204891	0.0239	59813	145078	Unrelated
ORA01	MOL01	267553	0.0261	78133	189420	Unrelated
ORA01	ROM307	298715	0.0168	88246	210469	Unrelated
ORA01	BER01	305460	0.0194	89907	215553	Unrelated
ORA01	MEZ04	322962	0.0219	94697	228265	Unrelated
ORA01	STE04	324497	0.0221	95282	229215	Unrelated
ORA01	SOL03	328822	0.0207	96655	232167	Unrelated
ORA01	MAD01	336258	-0.0105	101754	234504	Unrelated
ORA01	VEL102	336421	0.0169	99465	236956	Unrelated
ORA01	NOG301	337734	0.0177	99556	238178	Unrelated
ORA01	NOG401	338079	0.0214	99496	238583	Unrelated
ORA01	MEZ02	343345	0.0182	101376	241969	Unrelated
ORA01	NOG202	343451	0.02	101088	242363	Unrelated
ORA01	MEZ03	343487	0.0235	100841	242646	Unrelated
ORA01	LAS01	344942	0.0158	101865	243077	Unrelated
ORA01	ROM302	345443	0.0181	101769	243674	Unrelated
ORA01	VAL01	351616	0.0187	103490	248126	Unrelated
ORA01	ROM309	356280	0.0211	104354	251926	Unrelated
ORA01	PAL02	356712	0.0231	104468	252244	Unrelated
ORA01	VOL01	357259	0.0131	105795	251464	Unrelated
ORA01	VEL702	357303	0.021	105112	252191	Unrelated
ORA01	SOL01	357449	0.0209	104969	252480	Unrelated
ORA01	ROM301	360158	0.0185	105903	254255	Unrelated
ORA01	PAL01	362902	0.0307	105633	257269	Unrelated
ORA01	SOL02	363158	0.0311	105168	257990	Unrelated
ORA01	VEL701	370976	0.0174	109656	261320	Unrelated
ORA01	SOL04	373688	0.0174	110376	263312	Unrelated
ORA01	MOR01	375814	0.0193	110705	265109	Unrelated
ORA01	NOG302	378843	0.0194	111513	267330	Unrelated
ORA01	ROM303	379283	0.0222	111325	267958	Unrelated
ORA01	ROM304	381852	0.0188	112216	269636	Unrelated
ORA01	ROM306	385635	0.0199	113310	272325	Unrelated
ORA01	ROM401	385802	0.0269	112519	273283	Unrelated
ORA01	VEL705	387839	0.0183	114538	273301	Unrelated
ORA01	NOG303	391356	0.0206	114939	276417	Unrelated
ORA01	STE05	394701	0.0134	116834	277867	Unrelated
ORA01	ORA02	398377	0.2524	89339	309038	1st degree
ORA01	ROM402	401061	0.0087	119730	281331	Unrelated
ORA01	NOG201	403335	0.0262	117679	285656	Unrelated
ORA01	COR01	406286	0.0234	118925	287361	Unrelated
ORA01	ROM308	406323	0.0237	118794	287529	Unrelated
ORA01	ROM305	411269	0.0194	121041	290228	Unrelated
ORA01	COR02	415094	0.0223	121665	293429	Unrelated
ORA01	ICE	430954	0.0214	126375	304579	Unrelated
ORA02	STE01	22821	0.0166	6717	16104	Unrelated
ORA02	STE03	65650	0.0169	19267	46383	Unrelated
ORA02	VEL703	224305	0.0053	68225	156080	Unrelated
ORA02	MEZ01	320116	0.0142	96088	224028	Unrelated
ORA02	ISE01	358031	0.0289	104037	253994	Unrelated
ORA02	MOL01	479936	0.0264	140272	339664	Unrelated
ORA02	ROM307	528940	0.0238	155247	373693	Unrelated
ORA02	BER01	544124	0.0287	158946	385178	Unrelated
ORA02	MEZ04	574515	0.0249	168028	406487	Unrelated
ORA02	STE04	580046	0.0206	170848	409198	Unrelated
ORA02	SOL03	588727	0.0237	172722	416005	Unrelated
ORA02	NOG401	594786	0.0247	174666	420120	Unrelated
ORA02	VEL102	603268	0.0194	178179	425089	Unrelated
ORA02	MAD01	604237	-0.0077	182571	421666	Unrelated
ORA02	MEZ02	605150	0.0198	178717	426433	Unrelated
ORA02	MEZ03	605621	0.0245	177813	427808	Unrelated
ORA02	NOG301	606247	0.0193	178706	427541	Unrelated
ORA02	NOG202	618463	0.0269	180989	437474	Unrelated
ORA02	LAS01	620595	0.0161	183489	437106	Unrelated
ORA02	VAL01	621312	0.0194	182824	438488	Unrelated
ORA02	ROM302	621985	0.0286	181366	440619	Unrelated
ORA02	PAL02	632867	0.0253	185295	447572	Unrelated
ORA02	VEL702	634026	0.0271	185590	448436	Unrelated
ORA02	SOL01	638520	0.0154	188796	449724	Unrelated
ORA02	ROM309	644871	0.0283	187732	457139	Unrelated
ORA02	VOL01	645792	0.0124	191614	454178	Unrelated
ORA02	ROM301	652054	0.0226	191154	460900	Unrelated
ORA02	SOL02	653061	0.0286	189946	463115	Unrelated
ORA02	PAL01	657943	0.0305	191674	466269	Unrelated
ORA02	SOL04	668285	0.0179	197654	470631	Unrelated
ORA02	MOR01	672591	0.025	197079	475512	Unrelated
ORA02	VEL701	673912	0.0234	198242	475670	Unrelated
ORA02	ROM303	678654	0.0227	199242	479412	Unrelated
ORA02	NOG302	679760	0.0228	199757	480003	Unrelated
ORA02	ROM304	684656	0.0245	200358	484298	Unrelated
ORA02	ROM401	693984	0.0291	202066	491918	Unrelated
ORA02	ROM306	694419	0.0275	202620	491799	Unrelated
ORA02	VEL705	697215	0.029	203807	493408	Unrelated
ORA02	NOG303	704524	0.0259	206011	498513	Unrelated
ORA02	STE05	712538	0.0157	210779	501759	Unrelated
ORA02	ROM402	725795	0.0126	215921	509874	Unrelated
ORA02	NOG201	731868	0.0271	213486	518382	Unrelated
ORA02	ROM308	737623	0.0206	216557	521066	Unrelated
ORA02	COR01	738208	0.022	216676	521532	Unrelated
ORA02	ROM305	749107	0.0225	220035	529072	Unrelated
ORA02	COR02	758138	0.0267	221362	536776	Unrelated
ORA02	ICE	797395	0.0254	233037	564358	Unrelated
PAL01	STE01	19983	0.0375	5737	14246	Unrelated
PAL01	STE03	57492	0.018	16863	40629	Unrelated
PAL01	MOL01	445201	0.0285	129835	315366	Unrelated
PAL01	BER01	514022	0.0301	149869	364153	Unrelated
PAL01	STE04	551295	0.0294	160798	390497	Unrelated
PAL01	SOL03	555735	0.0328	161433	394302	Unrelated
PAL01	NOG301	571572	0.0297	166650	404922	Unrelated
PAL01	VAL01	579470	0.0298	168726	410744	Unrelated
PAL01	LAS01	582064	0.0237	170688	411376	Unrelated
PAL01	SOL01	582448	0.0263	170313	412135	Unrelated
PAL01	ROM302	585374	0.0381	169024	416350	Unrelated
PAL01	VEL702	588311	0.0258	172469	415842	Unrelated
PAL01	ROM309	602147	0.0337	174346	427801	Unrelated
PAL01	MOR01	612418	0.0259	179363	433055	Unrelated
PAL01	VEL701	622148	0.0306	181673	440475	Unrelated
PAL01	ROM401	629375	0.0274	183652	445723	Unrelated
PAL01	STE05	642948	0.0275	187933	455015	Unrelated
PAL01	COR01	662515	0.0347	192024	470491	Unrelated
PAL01	ROM305	667931	0.0276	195229	472702	Unrelated
PAL01	COR02	673917	0.0336	195432	478485	Unrelated
PAL01	ICE	698251	0.027	203792	494459	Unrelated
PAL02	STE01	19128	0.0207	5585	13543	Unrelated
PAL02	STE03	55035	0.0194	16108	38927	Unrelated
PAL02	MOL01	429945	0.0293	125287	304658	Unrelated
PAL02	BER01	496140	0.0319	144279	351861	Unrelated
PAL02	STE04	531551	0.0355	154071	377480	Unrelated
PAL02	SOL03	535954	0.0312	155902	380052	Unrelated
PAL02	NOG301	550922	0.0341	159860	391062	Unrelated
PAL02	LAS01	560771	0.0151	165828	394943	Unrelated
PAL02	ROM302	563790	0.0416	162152	401638	Unrelated
PAL02	SOL01	573156	0.0283	167135	406021	Unrelated
PAL02	VAL01	574571	0.0358	166148	408423	Unrelated
PAL02	ROM309	579411	0.0456	165658	413753	Unrelated
PAL02	VEL702	582251	0.0358	168794	413457	Unrelated
PAL02	PAL01	587830	0.0932	160110	427720	2nd degree
PAL02	VEL701	598531	0.0257	175623	422908	Unrelated
PAL02	MOR01	602062	0.0211	177121	424941	Unrelated
PAL02	ROM401	618358	0.0252	180714	437644	Unrelated
PAL02	STE05	630095	0.0238	184763	445332	Unrelated
PAL02	COR01	646710	0.0395	186447	460263	Unrelated
PAL02	ROM305	650544	0.0235	190783	459761	Unrelated
PAL02	COR02	654741	0.0301	190499	464242	Unrelated
PAL02	ICE	669571	0.0244	195847	473724	Unrelated
ROM301	STE01	19896	0.0086	5889	14007	Unrelated
ROM301	STE03	57238	0.0265	16590	40648	Unrelated
ROM301	MEZ01	310794	0.019	92648	218146	Unrelated
ROM301	MOL01	441330	0.0257	128915	312415	Unrelated
ROM301	ROM307	480469	0.0176	141689	338780	Unrelated
ROM301	BER01	509377	0.0317	147912	361465	Unrelated
ROM301	MEZ04	518131	0.0312	150358	367773	Unrelated
ROM301	STE04	545699	0.03	158788	386911	Unrelated
ROM301	SOL03	550631	0.036	159143	391488	Unrelated
ROM301	NOG401	552059	0.0241	161919	390140	Unrelated
ROM301	MEZ02	559248	0.0274	163583	395665	Unrelated
ROM301	MEZ03	559592	0.0319	162827	396765	Unrelated
ROM301	MAD01	560022	0.0024	167214	392808	Unrelated
ROM301	VEL102	561696	0.0244	164805	396891	Unrelated
ROM301	NOG301	566243	0.0334	164151	402092	Unrelated
ROM301	NOG202	573289	0.0333	166382	406907	Unrelated
ROM301	VAL01	574279	0.0357	165940	408339	Unrelated
ROM301	LAS01	576356	0.0266	168195	408161	Unrelated
ROM301	SOL01	578110	0.0193	169957	408153	Unrelated
ROM301	ROM302	579484	0.0397	166780	412704	Unrelated
ROM301	PAL02	582311	0.0323	168968	413343	Unrelated
ROM301	VEL702	583280	0.0246	170949	412331	Unrelated
ROM301	ROM309	595897	0.0305	172794	423103	Unrelated
ROM301	VOL01	596771	0.0202	175306	421465	Unrelated
ROM301	PAL01	604556	0.0355	174862	429694	Unrelated
ROM301	MOR01	607133	0.0212	178309	428824	Unrelated
ROM301	VEL701	615478	0.0295	179636	435842	Unrelated
ROM301	ROM303	615929	0.0301	179236	436693	Unrelated
ROM301	NOG302	617730	0.0298	179910	437820	Unrelated
ROM301	ROM304	619040	0.0232	181149	437891	Unrelated
ROM301	ROM401	624245	0.024	182455	441790	Unrelated
ROM301	NOG303	634707	0.0322	183993	450714	Unrelated
ROM301	STE05	637875	0.0235	186909	450966	Unrelated
ROM301	ROM402	646958	0.016	191589	455369	Unrelated
ROM301	NOG201	652542	0.0344	188702	463840	Unrelated
ROM301	COR01	657033	0.0252	191964	465069	Unrelated
ROM301	ROM305	663397	0.021	194811	468586	Unrelated
ROM301	COR02	669341	0.025	195462	473879	Unrelated
ROM301	ICE	695388	0.026	202774	492614	Unrelated
ROM302	STE01	18629	0.0143	5466	13163	Unrelated
ROM302	STE03	53401	0.022	15593	37808	Unrelated
ROM302	MOL01	427189	0.0208	125544	301645	Unrelated
ROM302	BER01	497039	0.0316	144652	352387	Unrelated
ROM302	STE04	533501	0.0334	154882	378619	Unrelated
ROM302	SOL03	536700	0.0366	155214	381486	Unrelated
ROM302	NOG301	551700	0.0367	159557	392143	Unrelated
ROM302	SOL01	555117	0.0208	163129	391988	Unrelated
ROM302	VAL01	557366	0.0403	160416	396950	Unrelated
ROM302	LAS01	560369	0.0264	163769	396600	Unrelated
ROM302	VEL702	564173	0.0261	165246	398927	Unrelated
ROM302	ROM309	578677	0.0366	166916	411761	Unrelated
ROM302	MOR01	582555	0.0246	170691	411864	Unrelated
ROM302	VEL701	594151	0.0291	173597	420554	Unrelated
ROM302	ROM401	597791	0.0252	174675	423116	Unrelated
ROM302	STE05	609092	0.0263	178143	430949	Unrelated
ROM302	COR01	625991	0.0352	181220	444771	Unrelated
ROM302	COR02	634036	0.0298	184458	449578	Unrelated
ROM302	ICE	650769	0.0211	190973	459796	Unrelated
ROM303	STE01	20587	0.0131	6066	14521	Unrelated
ROM303	STE03	59602	0.0197	17421	42181	Unrelated
ROM303	MEZ01	312367	0.0132	93849	218518	Unrelated
ROM303	MOL01	453882	0.0185	133808	320074	Unrelated
ROM303	ROM307	505418	0.0221	148637	356781	Unrelated
ROM303	BER01	520064	0.0236	152728	367336	Unrelated
ROM303	STE04	555110	0.0283	162188	392922	Unrelated
ROM303	SOL03	561879	0.034	163122	398757	Unrelated
ROM303	NOG301	577989	0.0365	167431	410558	Unrelated
ROM303	MEZ02	587670	0.0228	172994	414676	Unrelated
ROM303	MEZ03	587801	0.0271	172161	415640	Unrelated
ROM303	NOG202	587923	0.0249	172456	415467	Unrelated
ROM303	LAS01	589852	0.0178	174200	415652	Unrelated
ROM303	ROM302	592840	0.0937	161416	431424	2nd degree
ROM303	VAL01	604211	0.0281	176249	427962	Unrelated
ROM303	SOL01	609780	0.0198	179517	430263	Unrelated
ROM303	ROM309	611524	0.0294	177858	433666	Unrelated
ROM303	PAL02	612893	0.0362	177437	435456	Unrelated
ROM303	VEL702	613798	0.0276	179685	434113	Unrelated
ROM303	PAL01	621617	0.0317	180881	440736	Unrelated
ROM303	VEL701	634827	0.0245	186603	448224	Unrelated
ROM303	MOR01	641938	0.0255	188076	453862	Unrelated
ROM303	ROM304	655036	0.0243	191829	463207	Unrelated
ROM303	ROM401	660298	0.0263	192879	467419	Unrelated
ROM303	STE05	674563	0.0268	197358	477205	Unrelated
ROM303	ROM402	685880	0.0211	202372	483508	Unrelated
ROM303	COR01	695137	0.0351	201361	493776	Unrelated
ROM303	ROM305	700796	0.0261	205143	495653	Unrelated
ROM303	COR02	705900	0.0349	204437	501463	Unrelated
ROM303	ICE	723534	0.0235	211949	511585	Unrelated
ROM304	STE01	21001	0.0199	6106	14895	Unrelated
ROM304	STE03	60497	0.0263	17534	42963	Unrelated
ROM304	MEZ01	312718	0.0149	93680	219038	Unrelated
ROM304	MOL01	456342	0.0257	133333	323009	Unrelated
ROM304	BER01	521714	0.0342	151280	370434	Unrelated
ROM304	STE04	557024	0.0211	163775	393249	Unrelated
ROM304	SOL03	564000	0.0299	164313	399687	Unrelated
ROM304	NOG301	580231	0.0232	170158	410073	Unrelated
ROM304	MEZ02	589506	0.0234	173226	416280	Unrelated
ROM304	MEZ03	589840	0.0238	173046	416794	Unrelated
ROM304	NOG202	590522	0.027	172611	417911	Unrelated
ROM304	LAS01	592458	0.0215	174028	418430	Unrelated
ROM304	ROM302	594690	0.0317	172717	421973	Unrelated
ROM304	VAL01	605381	0.0351	175094	430287	Unrelated
ROM304	SOL01	613054	0.0241	179469	433585	Unrelated
ROM304	ROM309	614160	0.0337	177678	436482	Unrelated
ROM304	PAL02	615287	0.0304	178936	436351	Unrelated
ROM304	VEL702	615872	0.0253	180436	435436	Unrelated
ROM304	PAL01	624782	0.0306	181793	442989	Unrelated
ROM304	VEL701	638563	0.0197	188397	450166	Unrelated
ROM304	MOR01	645769	0.0204	189888	455881	Unrelated
ROM304	ROM401	664376	0.0243	194177	470199	Unrelated
ROM304	STE05	679642	0.0243	199015	480627	Unrelated
ROM304	ROM402	690836	0.0147	204846	485990	Unrelated
ROM304	COR01	700595	0.0385	202011	498584	Unrelated
ROM304	ROM305	706978	0.0245	207037	499941	Unrelated
ROM304	COR02	712688	0.0384	205376	507312	Unrelated
ROM304	ICE	734375	0.0207	215439	518936	Unrelated
ROM305	STE01	23917	0.0089	7101	16816	Unrelated
ROM305	STE03	68797	0.0298	19876	48921	Unrelated
ROM305	MOL01	487657	0.0214	143360	344297	Unrelated
ROM305	BER01	549863	0.02	161978	387885	Unrelated
ROM305	STE04	585181	0.0179	172884	412297	Unrelated
ROM305	SOL03	595180	0.0248	174527	420653	Unrelated
ROM305	NOG301	613355	0.0189	180925	432430	Unrelated
ROM305	LAS01	628273	0.0128	186424	441849	Unrelated
ROM305	ROM302	629593	0.0232	184707	444886	Unrelated
ROM305	VAL01	637831	0.0229	187090	450741	Unrelated
ROM305	VEL702	651386	0.0184	192451	458935	Unrelated
ROM305	ROM309	653852	0.0319	189677	464175	Unrelated
ROM305	SOL01	660498	0.0138	195620	464878	Unrelated
ROM305	VEL701	684247	0.0233	201399	482848	Unrelated
ROM305	MOR01	695115	0.0214	204469	490646	Unrelated
ROM305	ROM401	719339	0.025	210417	508922	Unrelated
ROM305	STE05	739509	0.0187	218085	521424	Unrelated
ROM305	COR01	767675	0.0338	222671	545004	Unrelated
ROM305	COR02	791082	0.0235	231866	559216	Unrelated
ROM305	ICE	835602	0.0233	244743	590859	Unrelated
ROM306	STE01	21530	0.0182	6285	15245	Unrelated
ROM306	STE03	61963	0.0207	18117	43846	Unrelated
ROM306	MEZ01	314671	0.0116	94559	220112	Unrelated
ROM306	MOL01	461679	0.0235	135281	326398	Unrelated
ROM306	ROM307	512897	0.022	150732	362165	Unrelated
ROM306	BER01	527028	0.0238	154530	372498	Unrelated
ROM306	MEZ04	555011	0.0292	161546	393465	Unrelated
ROM306	STE04	563057	0.0278	164499	398558	Unrelated
ROM306	SOL03	570062	0.0328	165540	404522	Unrelated
ROM306	VEL102	582557	0.0185	172115	410442	Unrelated
ROM306	MAD01	582638	0.0006	174480	408158	Unrelated
ROM306	NOG401	583961	0.0241	171447	412514	Unrelated
ROM306	NOG301	586960	0.0236	172061	414899	Unrelated
ROM306	MEZ02	592818	0.0184	175141	417677	Unrelated
ROM306	MEZ03	593816	0.0235	174330	419486	Unrelated
ROM306	NOG202	596745	0.027	174501	422244	Unrelated
ROM306	LAS01	599051	0.016	177039	422012	Unrelated
ROM306	ROM302	601902	0.0352	174204	427698	Unrelated
ROM306	VAL01	610440	0.0289	177702	432738	Unrelated
ROM306	SOL01	619430	0.0122	183571	435859	Unrelated
ROM306	PAL02	620286	0.0263	181248	439038	Unrelated
ROM306	VEL702	620841	0.021	182742	438099	Unrelated
ROM306	ROM309	621760	0.0232	181805	439955	Unrelated
ROM306	VOL01	621967	0.0205	182896	439071	Unrelated
ROM306	ROM301	627140	0.0313	182038	445102	Unrelated
ROM306	PAL01	632542	0.0322	183729	448813	Unrelated
ROM306	VEL701	645994	0.0238	189803	456191	Unrelated
ROM306	MOR01	651646	0.0246	190846	460800	Unrelated
ROM306	ROM303	660848	0.0301	192374	468474	Unrelated
ROM306	NOG302	661166	0.0236	193940	467226	Unrelated
ROM306	ROM304	664992	0.0265	194087	470905	Unrelated
ROM306	ROM401	671887	0.0219	196898	474989	Unrelated
ROM306	NOG303	683824	0.0268	199513	484311	Unrelated
ROM306	STE05	688094	0.0216	202161	485933	Unrelated
ROM306	ROM402	698395	0.015	207147	491248	Unrelated
ROM306	NOG201	705245	0.0319	204537	500708	Unrelated
ROM306	ROM308	709332	0.0236	207459	501873	Unrelated
ROM306	COR01	710433	0.0337	205898	504535	Unrelated
ROM306	ROM305	717946	0.0257	210004	507942	Unrelated
ROM306	COR02	725292	0.0292	211072	514220	Unrelated
ROM306	ICE	754711	0.0227	220947	533764	Unrelated
ROM307	STE01	16460	0.0105	4858	11602	Unrelated
ROM307	STE03	47224	0.0159	13859	33365	Unrelated
ROM307	MEZ01	250865	0.007	75773	175092	Unrelated
ROM307	MOL01	356362	0.0181	105126	251236	Unrelated
ROM307	BER01	407369	0.0174	120506	286863	Unrelated
ROM307	STE04	433059	0.0246	127112	305947	Unrelated
ROM307	SOL03	438793	0.0204	129280	309513	Unrelated
ROM307	NOG301	450746	0.0153	133458	317288	Unrelated
ROM307	NOG202	458490	0.014	136095	322395	Unrelated
ROM307	MEZ03	458532	0.016	135929	322603	Unrelated
ROM307	MEZ02	458723	0.0148	136205	322518	Unrelated
ROM307	LAS01	460010	0.0095	137074	322936	Unrelated
ROM307	ROM302	460997	0.0332	133936	327061	Unrelated
ROM307	VAL01	469083	0.0228	137738	331345	Unrelated
ROM307	ROM309	474624	0.0167	139983	334641	Unrelated
ROM307	PAL02	475426	0.0216	139867	335559	Unrelated
ROM307	SOL01	475847	0.011	141475	334372	Unrelated
ROM307	VEL702	476233	0.0165	141039	335194	Unrelated
ROM307	PAL01	483329	0.023	142010	341319	Unrelated
ROM307	VEL701	493627	0.0161	146494	347133	Unrelated
ROM307	MOR01	499942	0.0123	148693	351249	Unrelated
ROM307	ROM304	508029	0.0192	149568	358461	Unrelated
ROM307	ROM401	513101	0.0139	151870	361231	Unrelated
ROM307	STE05	524486	0.0177	154922	369564	Unrelated
ROM307	ROM402	533416	0.0589	151421	381995	Unrelated
ROM307	COR01	539780	0.0245	158164	381616	Unrelated
ROM307	ROM305	546254	0.0177	161356	384898	Unrelated
ROM307	COR02	550952	0.0169	162613	388339	Unrelated
ROM307	ICE	570381	0.0169	168256	402125	Unrelated
ROM308	STE01	23314	0.0207	6829	16485	Unrelated
ROM308	STE03	67123	0.0174	19666	47457	Unrelated
ROM308	MEZ01	319939	0.0157	95653	224286	Unrelated
ROM308	MOL01	482402	0.0302	140232	342170	Unrelated
ROM308	ROM307	540291	0.0198	158868	381423	Unrelated
ROM308	BER01	545478	0.0354	157889	387589	Unrelated
ROM308	STE04	580760	0.0255	169888	410872	Unrelated
ROM308	MEZ04	585740	0.0283	170441	415299	Unrelated
ROM308	SOL03	590196	0.0318	171300	418896	Unrelated
ROM308	VEL102	604050	0.0204	177952	426098	Unrelated
ROM308	NOG401	604244	0.0226	177442	426802	Unrelated
ROM308	MAD01	606266	-0.005	182393	423873	Unrelated
ROM308	NOG301	608092	0.0248	177881	430211	Unrelated
ROM308	MEZ02	615389	0.0216	181013	434376	Unrelated
ROM308	MEZ03	616439	0.0223	181033	435406	Unrelated
ROM308	NOG202	620497	0.0302	180565	439932	Unrelated
ROM308	LAS01	622613	0.0144	184086	438527	Unrelated
ROM308	ROM302	624480	0.033	180924	443556	Unrelated
ROM308	VAL01	633498	0.0315	183685	449813	Unrelated
ROM308	PAL02	645301	0.0329	187102	458199	Unrelated
ROM308	VEL702	646052	0.0305	188132	457920	Unrelated
ROM308	VOL01	647787	0.0221	189915	457872	Unrelated
ROM308	ROM309	647792	0.0625	181600	466192	Unrelated
ROM308	SOL01	653044	0.0195	191884	461160	Unrelated
ROM308	ROM301	656280	0.0297	190605	465675	Unrelated
ROM308	PAL01	660845	0.0316	191946	468899	Unrelated
ROM308	VEL701	676357	0.0249	198285	478072	Unrelated
ROM308	MOR01	687201	0.0272	200445	486756	Unrelated
ROM308	NOG302	693521	0.0305	201802	491719	Unrelated
ROM308	ROM303	693918	0.0241	203092	490826	Unrelated
ROM308	ROM304	699268	0.0293	203226	496042	Unrelated
ROM308	ROM401	710576	0.0224	207899	502677	Unrelated
ROM308	NOG303	721100	0.0349	208419	512681	Unrelated
ROM308	STE05	729632	0.0244	213505	516127	Unrelated
ROM308	ROM402	742978	0.0243	218032	524946	Unrelated
ROM308	NOG201	749608	0.0326	216981	532627	Unrelated
ROM308	COR01	756623	0.0297	219865	536758	Unrelated
ROM308	ROM305	767917	0.0276	223892	544025	Unrelated
ROM308	COR02	777606	0.0357	224480	553126	Unrelated
ROM308	ICE	815508	0.0215	238757	576751	Unrelated
ROM309	SOL01	572897	0.0269	166924	405973	Unrelated
ROM309	ROM401	618275	0.0252	180232	438043	Unrelated
ROM401	SOL01	620008	0.0186	182429	437579	Unrelated
ROM402	STE01	22705	0.0137	6696	16009	Unrelated
ROM402	STE03	65420	0.0131	19307	46113	Unrelated
ROM402	MEZ01	318182	0.0022	96940	221242	Unrelated
ROM402	MOL01	476576	0.0236	140175	336401	Unrelated
ROM402	BER01	539839	0.0199	159593	380246	Unrelated
ROM402	STE04	575213	0.0176	170558	404655	Unrelated
ROM402	SOL03	583830	0.0154	173297	410533	Unrelated
ROM402	NOG301	601373	0.0141	178802	422571	Unrelated
ROM402	MEZ02	610395	0.013	182154	428241	Unrelated
ROM402	MEZ03	610983	0.0217	180438	430545	Unrelated
ROM402	NOG202	613794	0.0154	182322	431472	Unrelated
ROM402	LAS01	615428	0.0115	183446	431982	Unrelated
ROM402	ROM302	616856	0.0203	182039	434817	Unrelated
ROM402	VAL01	626725	0.0157	185716	441009	Unrelated
ROM402	PAL02	638561	0.0215	188263	450298	Unrelated
ROM402	ROM309	639366	0.0198	188405	450961	Unrelated
ROM402	VEL702	639513	0.0115	190929	448584	Unrelated
ROM402	SOL01	643768	0.0105	191883	451885	Unrelated
ROM402	PAL01	652236	0.0229	192088	460148	Unrelated
ROM402	VEL701	668112	0.017	198517	469595	Unrelated
ROM402	MOR01	678460	0.015	201509	476951	Unrelated
ROM402	ROM401	700242	0.0165	207165	493077	Unrelated
ROM402	STE05	718190	0.0147	213322	504868	Unrelated
ROM402	COR01	743232	0.022	218865	524367	Unrelated
ROM402	ROM305	753254	0.0161	223411	529843	Unrelated
ROM402	COR02	761328	0.0246	223485	537843	Unrelated
ROM402	ICE	793172	0.01	236096	557076	Unrelated
SIU01	STE01	19888	-0.0132	6043	13845	Unrelated
SIU01	STE03	57355	-0.0031	17233	40122	Unrelated
SIU01	VEL703	218106	-0.0052	66985	151121	Unrelated
SIU01	MEZ01	310251	0.0049	93981	216270	Unrelated
SIU01	ISE01	335213	0.0079	99576	235637	Unrelated
SIU01	ORA01	369063	-0.0014	111016	258047	Unrelated
SIU01	MOL01	444749	0.0096	132329	312420	Unrelated
SIU01	ROM307	491841	0.0089	146721	345120	Unrelated
SIU01	BER01	512298	0.0094	152611	359687	Unrelated
SIU01	MEZ04	531134	0.0038	158887	372247	Unrelated
SIU01	STE04	547471	0.011	162898	384573	Unrelated
SIU01	SOL03	552916	0.0083	164781	388135	Unrelated
SIU01	MAD01	563720	0.0044	168396	395324	Unrelated
SIU01	VEL102	564814	0.0105	168471	396343	Unrelated
SIU01	NOG401	568265	0.0037	170486	397779	Unrelated
SIU01	NOG301	569156	0.0099	169461	399695	Unrelated
SIU01	MEZ03	575985	0.006	172382	403603	Unrelated
SIU01	MEZ02	576186	0.0096	172001	404185	Unrelated
SIU01	NOG202	576942	0.0108	171716	405226	Unrelated
SIU01	LAS01	579491	0.0103	172431	407060	Unrelated
SIU01	ROM302	583141	0.0142	172652	410489	Unrelated
SIU01	VAL01	593168	0.0071	176766	416402	Unrelated
SIU01	SOL01	594338	0.0049	177655	416683	Unrelated
SIU01	ROM309	600317	0.0137	177477	422840	Unrelated
SIU01	PAL02	600451	0.0133	178000	422451	Unrelated
SIU01	VOL01	600794	0.0073	179331	421463	Unrelated
SIU01	VEL702	601021	0.0082	179411	421610	Unrelated
SIU01	ROM301	603265	0.0111	179042	424223	Unrelated
SIU01	SOL02	603750	0.0173	177605	426145	Unrelated
SIU01	PAL01	609031	0.0096	181255	427776	Unrelated
SIU01	VEL701	620475	0.0055	185999	434476	Unrelated
SIU01	MOR01	624358	0.0047	186872	437486	Unrelated
SIU01	SOL04	627605	0.0089	187395	440210	Unrelated
SIU01	ROM303	635669	0.0051	190161	445508	Unrelated
SIU01	NOG302	635906	0.0076	189845	446061	Unrelated
SIU01	ROM304	637828	0.0128	189075	448753	Unrelated
SIU01	ROM401	642080	0.0044	191789	450291	Unrelated
SIU01	ROM306	643729	0.0086	191651	452078	Unrelated
SIU01	VEL705	648672	0.0078	193927	454745	Unrelated
SIU01	STE05	654908	-0.0003	197054	457854	Unrelated
SIU01	NOG303	655237	0.0141	193978	461259	Unrelated
SIU01	ORA02	658736	0.0079	196457	462279	Unrelated
SIU01	ROM402	663974	0.0035	199553	464421	Unrelated
SIU01	NOG201	670137	0.0106	198950	471187	Unrelated
SIU01	ROM308	672200	0.009	199871	472329	Unrelated
SIU01	COR01	673673	0.0065	201076	472597	Unrelated
SIU01	ROM305	677908	0.0036	203145	474763	Unrelated
SIU01	COR02	682216	0.0121	202338	479878	Unrelated
SIU01	ICE	697603	0.003	208731	488872	Unrelated
SOL02	STE01	20528	0.0191	6017	14511	Unrelated
SOL02	STE03	59097	0.0272	17090	42007	Unrelated
SOL02	MEZ01	298306	0.0296	87688	210618	Unrelated
SOL02	MOL01	435164	0.0305	126260	308904	Unrelated
SOL02	ROM307	479402	0.0281	139517	339885	Unrelated
SOL02	BER01	493565	0.034	142889	350676	Unrelated
SOL02	MEZ04	520214	0.0329	150458	369756	Unrelated
SOL02	STE04	531070	0.0429	152199	378871	Unrelated
SOL02	SOL03	535369	0.0426	153382	381987	Unrelated
SOL02	MAD01	544582	0.0066	161559	383023	Unrelated
SOL02	VEL102	545771	0.0385	157437	388334	Unrelated
SOL02	NOG401	549548	0.0406	158088	391460	Unrelated
SOL02	NOG301	550762	0.0432	157743	393019	Unrelated
SOL02	MEZ02	554710	0.0331	160891	393819	Unrelated
SOL02	MEZ03	557324	0.039	160573	396751	Unrelated
SOL02	NOG202	561015	0.0448	160501	400514	Unrelated
SOL02	LAS01	562041	0.0246	164208	397833	Unrelated
SOL02	ROM302	564573	0.0456	161207	403366	Unrelated
SOL02	VAL01	571810	0.048	162656	409154	Unrelated
SOL02	SOL01	579938	0.0233	169453	410485	Unrelated
SOL02	VOL01	582865	0.0296	169397	413468	Unrelated
SOL02	VEL702	583107	0.0395	167945	415162	Unrelated
SOL02	ROM309	584660	0.0457	166581	418079	Unrelated
SOL02	PAL02	585177	0.0528	165774	419403	Unrelated
SOL02	ROM301	587869	0.04	168623	419246	Unrelated
SOL02	PAL01	594603	0.0494	169191	425412	Unrelated
SOL02	VEL701	606740	0.0372	175352	431388	Unrelated
SOL02	MOR01	611018	0.0322	177053	433965	Unrelated
SOL02	SOL04	613532	0.0362	177355	436177	Unrelated
SOL02	ROM303	619407	0.0358	178845	440562	Unrelated
SOL02	NOG302	621503	0.0363	179414	442089	Unrelated
SOL02	ROM304	626344	0.035	180684	445660	Unrelated
SOL02	ROM401	630950	0.0351	181986	448964	Unrelated
SOL02	ROM306	633264	0.0391	182034	451230	Unrelated
SOL02	NOG303	643611	0.0492	182945	460666	Unrelated
SOL02	STE05	646710	0.0252	188770	457940	Unrelated
SOL02	ROM402	655201	0.0248	191964	463237	Unrelated
SOL02	ROM308	664092	0.0347	191522	472570	Unrelated
SOL02	NOG201	664151	0.043	189866	474285	Unrelated
SOL02	COR01	667263	0.0413	191333	475930	Unrelated
SOL02	ROM305	673643	0.0284	196068	477575	Unrelated
SOL02	COR02	681677	0.0422	195259	486418	Unrelated
SOL02	ICE	713261	0.031	206706	506555	Unrelated
SOL03	STE01	17655	0.0279	5127	12528	Unrelated
SOL03	STE03	50562	0.0299	14673	35889	Unrelated
SOL03	MOL01	407754	0.0337	118350	289404	Unrelated
SOL03	BER01	474894	0.0344	137808	337086	Unrelated
SOL03	STE04	509722	0.037	147606	362116	Unrelated
SOL03	NOG301	525961	0.0346	152611	373350	Unrelated
SOL03	SOL01	527017	0.0175	155513	371504	Unrelated
SOL03	VAL01	530306	0.0274	154800	375506	Unrelated
SOL03	LAS01	534023	0.0256	156286	377737	Unrelated
SOL03	VEL702	536999	0.0257	157507	379492	Unrelated
SOL03	ROM309	548866	0.0328	159023	389843	Unrelated
SOL03	MOR01	552938	0.0231	162461	390477	Unrelated
SOL03	VEL701	564403	0.025	165725	398678	Unrelated
SOL03	ROM401	566012	0.023	165878	400134	Unrelated
SOL03	STE05	576461	0.0323	167720	408741	Unrelated
SOL03	COR01	591398	0.081	163302	428096	2nd degree
SOL03	COR02	598943	0.0482	171082	427861	Unrelated
SOL03	ICE	614283	0.0203	180531	433752	Unrelated
SOL04	STE01	20340	0.012	6012	14328	Unrelated
SOL04	STE03	58619	0.0075	17451	41168	Unrelated
SOL04	MEZ01	311663	0.0158	93526	218137	Unrelated
SOL04	MOL01	449383	0.024	132003	317380	Unrelated
SOL04	ROM307	497436	0.0135	147888	349548	Unrelated
SOL04	BER01	516033	0.0252	151563	364470	Unrelated
SOL04	MEZ04	537799	0.0212	158315	379484	Unrelated
SOL04	STE04	551783	0.0248	162111	389672	Unrelated
SOL04	SOL03	557850	0.0226	164177	393673	Unrelated
SOL04	MAD01	568673	0.0034	170384	398289	Unrelated
SOL04	VEL102	569886	0.0439	164529	405357	Unrelated
SOL04	NOG401	573420	0.0269	168297	405123	Unrelated
SOL04	NOG301	573893	0.0254	168461	405432	Unrelated
SOL04	MEZ02	580746	0.0263	170677	410069	Unrelated
SOL04	MEZ03	581488	0.0285	170400	411088	Unrelated
SOL04	NOG202	582227	0.0275	170686	411541	Unrelated
SOL04	LAS01	584974	0.0205	172618	412356	Unrelated
SOL04	ROM302	587782	0.0255	172370	415412	Unrelated
SOL04	VAL01	597478	0.0244	175313	422165	Unrelated
SOL04	SOL01	600727	0.1477	154134	446593	2nd degree
SOL04	ROM309	605719	0.0276	176830	428889	Unrelated
SOL04	PAL02	606315	0.0284	177268	429047	Unrelated
SOL04	VOL01	606466	0.0219	178637	427829	Unrelated
SOL04	VEL702	606958	0.0482	174260	432698	Unrelated
SOL04	ROM301	609078	0.0307	177431	431647	Unrelated
SOL04	PAL01	615114	0.0332	179014	436100	Unrelated
SOL04	VEL701	627624	0.0435	181253	446371	Unrelated
SOL04	MOR01	632113	0.0213	186328	445785	Unrelated
SOL04	ROM303	642357	0.0204	189485	452872	Unrelated
SOL04	NOG302	642566	0.0205	189625	452941	Unrelated
SOL04	ROM304	645544	0.0256	189231	456313	Unrelated
SOL04	ROM401	649899	0.0215	191154	458745	Unrelated
SOL04	ROM306	651298	0.0195	192088	459210	Unrelated
SOL04	NOG303	662798	0.0282	193734	469064	Unrelated
SOL04	STE05	663714	0.0211	195748	467966	Unrelated
SOL04	ROM402	673542	0.0108	201300	472242	Unrelated
SOL04	NOG201	679291	0.0278	198500	480791	Unrelated
SOL04	ROM308	681488	0.0248	199702	481786	Unrelated
SOL04	COR01	682933	0.0256	200277	482656	Unrelated
SOL04	ROM305	687949	0.0149	204133	483816	Unrelated
SOL04	COR02	692859	0.0234	203437	489422	Unrelated
SOL04	ICE	711146	0.0229	208874	502272	Unrelated
STE01	ROM309	19384	0.023	5629	13755	Unrelated
STE01	SOL01	19716	0.0152	5777	13939	Unrelated
STE01	ROM401	21513	0.0232	6275	15238	Unrelated
STE01	ICE	28020	0.0049	8315	19705	Unrelated
STE03	STE01	2328	0.2707	483	1845	1st degree
STE03	STE04	49580	0.1203	13088	36492	2nd degree
STE03	ROM309	55785	0.016	16390	39395	Unrelated
STE03	SOL01	56828	0.0125	16762	40066	Unrelated
STE03	ROM401	62022	0.0101	18265	43757	Unrelated
STE03	STE05	64084	0.2487	14380	49704	1st degree
STE03	ICE	80890	0.0096	23814	57076	Unrelated
STE04	STE01	17276	0.152	4372	12904	2nd degree
STE04	SOL01	520166	0.0183	153570	366596	Unrelated
STE04	ROM309	545147	0.0322	158168	386979	Unrelated
STE04	ROM401	558347	0.0187	164480	393867	Unrelated
STE04	ICE	601872	0.0214	176829	425043	Unrelated
STE05	STE01	22285	0.1732	5485	16800	2nd degree
STE05	STE04	568077	0.0816	157078	410999	2nd degree
STE05	ROM309	631012	0.0288	183698	447314	Unrelated
STE05	SOL01	633970	0.012	188162	445808	Unrelated
STE05	ROM401	688480	0.0158	203329	485151	Unrelated
STE05	ICE	779474	0.0189	229324	550150	Unrelated
VAL01	STE01	18632	0.0052	5522	13110	Unrelated
VAL01	STE03	53783	0.026	15623	38160	Unrelated
VAL01	MOL01	424098	0.0236	124271	299827	Unrelated
VAL01	BER01	491407	0.0269	143589	347818	Unrelated
VAL01	STE04	525660	0.0263	153748	371912	Unrelated
VAL01	SOL01	564990	0.022	165703	399287	Unrelated
VAL01	ROM309	571641	0.0318	165685	405956	Unrelated
VAL01	ROM401	608130	0.023	178041	430089	Unrelated
VAL01	STE05	619250	0.028	180689	438561	Unrelated
VAL01	COR01	634627	0.0303	184527	450100	Unrelated
VAL01	COR02	641011	0.0361	185207	455804	Unrelated
VAL01	ICE	652421	0.0213	191277	461144	Unrelated
VEL102	STE01	17976	0.0081	5344	12632	Unrelated
VEL102	STE03	51945	0.0116	15427	36518	Unrelated
VEL102	MEZ01	303935	0.0268	90188	213747	Unrelated
VEL102	MOL01	416373	0.0232	122453	293920	Unrelated
VEL102	ROM307	449023	0.0145	133437	315586	Unrelated
VEL102	BER01	484307	0.0186	143214	341093	Unrelated
VEL102	STE04	519250	0.0238	152746	366504	Unrelated
VEL102	SOL03	522645	0.0276	153076	369569	Unrelated
VEL102	MEZ03	528546	0.0259	155413	373133	Unrelated
VEL102	MEZ02	529901	0.024	156210	373691	Unrelated
VEL102	MAD01	530348	0.0095	157890	372458	Unrelated
VEL102	NOG301	535996	0.0206	158162	377834	Unrelated
VEL102	SOL01	538812	0.0478	154588	384224	Unrelated
VEL102	VAL01	540840	0.024	158857	381983	Unrelated
VEL102	NOG202	542240	0.0267	159111	383129	Unrelated
VEL102	LAS01	545111	0.0209	160736	384375	Unrelated
VEL102	ROM302	546840	0.028	160021	386819	Unrelated
VEL102	PAL02	547241	0.0298	159852	387389	Unrelated
VEL102	VEL702	548785	0.0431	158439	390346	Unrelated
VEL102	ROM309	559594	0.0306	162939	396655	Unrelated
VEL102	MOR01	566810	0.0279	166053	400757	Unrelated
VEL102	PAL01	567155	0.0286	165923	401232	Unrelated
VEL102	ROM303	574556	0.0219	169391	405165	Unrelated
VEL102	ROM304	577095	0.0194	170309	406786	Unrelated
VEL102	VEL701	578016	0.0394	167649	410367	Unrelated
VEL102	ROM401	579326	0.0215	170467	408859	Unrelated
VEL102	STE05	589991	0.0139	175378	414613	Unrelated
VEL102	ROM402	598364	0.0081	179384	418980	Unrelated
VEL102	COR01	605142	0.0241	177840	427302	Unrelated
VEL102	ROM305	609475	0.016	180731	428744	Unrelated
VEL102	COR02	613226	0.0233	180201	433025	Unrelated
VEL102	ICE	629013	0.0154	186268	442745	Unrelated
VEL701	STE01	20498	0.0252	5967	14531	Unrelated
VEL701	STE03	58938	0.0135	17413	41525	Unrelated
VEL701	MOL01	453431	0.0232	133290	320141	Unrelated
VEL701	BER01	522043	0.0258	153269	368774	Unrelated
VEL701	STE04	559050	0.0254	164273	394777	Unrelated
VEL701	NOG301	580347	0.0233	170721	409626	Unrelated
VEL701	VAL01	589835	0.0254	172989	416846	Unrelated
VEL701	LAS01	592395	0.0197	174862	417533	Unrelated
VEL701	SOL01	594927	0.0322	173341	421586	Unrelated
VEL701	VEL702	600094	0.0421	173435	426659	Unrelated
VEL701	ROM309	612136	0.0261	179079	433057	Unrelated
VEL701	MOR01	626396	0.0134	186247	440149	Unrelated
VEL701	ROM401	643629	0.025	188678	454951	Unrelated
VEL701	STE05	657411	0.0169	194816	462595	Unrelated
VEL701	COR01	677675	0.0246	199059	478616	Unrelated
VEL701	COR02	690025	0.0186	203741	486284	Unrelated
VEL701	ICE	714840	0.0191	210897	503943	Unrelated
VEL702	STE01	19058	0.01	5619	13439	Unrelated
VEL702	STE03	55250	0.0127	16335	38915	Unrelated
VEL702	MOL01	430591	0.0263	126178	304413	Unrelated
VEL702	BER01	497411	0.025	145983	351428	Unrelated
VEL702	STE04	531728	0.0258	156009	375719	Unrelated
VEL702	LAS01	561821	0.0197	165804	396017	Unrelated
VEL702	SOL01	574120	0.0289	167728	406392	Unrelated
VEL702	VAL01	575439	0.024	168794	406645	Unrelated
VEL702	ROM309	579893	0.029	168995	410898	Unrelated
VEL702	MOR01	603604	0.0251	177201	426403	Unrelated
VEL702	ROM401	618998	0.0251	181280	437718	Unrelated
VEL702	STE05	630893	0.0207	186035	444858	Unrelated
VEL702	COR01	647220	0.0242	189952	457268	Unrelated
VEL702	COR02	655055	0.0256	191861	463194	Unrelated
VEL702	ICE	668928	0.0273	195498	473430	Unrelated
VEL703	STE01	6787	0.0117	2023	4764	Unrelated
VEL703	STE03	19267	-0.0083	5922	13345	Unrelated
VEL703	MEZ01	128611	0.0269	38726	89885	Unrelated
VEL703	MOL01	160991	0.0062	48790	112201	Unrelated
VEL703	ROM307	174814	0.0057	53172	121642	Unrelated
VEL703	BER01	187241	0.011	56516	130725	Unrelated
VEL703	MEZ04	187705	0.0126	56595	131110	Unrelated
VEL703	STE04	200517	0.0093	60731	139786	Unrelated
VEL703	SOL03	201330	0.0096	60887	140443	Unrelated
VEL703	MAD01	202710	-0.0194	63005	139705	Unrelated
VEL703	VEL102	204884	0.0492	59606	145278	Unrelated
VEL703	NOG301	205331	0.0069	62254	143077	Unrelated
VEL703	NOG202	207102	0.0108	62656	144446	Unrelated
VEL703	NOG401	207193	0.0106	62785	144408	Unrelated
VEL703	LAS01	207928	0.0082	62922	145006	Unrelated
VEL703	SOL01	207930	0.0205	62183	145747	Unrelated
VEL703	MEZ02	208449	0.0108	63186	145263	Unrelated
VEL703	MEZ03	208470	0.0186	62576	145894	Unrelated
VEL703	ROM302	208801	0.0112	62934	145867	Unrelated
VEL703	VAL01	212307	0.0069	64359	147948	Unrelated
VEL703	ROM309	212391	0.0108	63999	148392	Unrelated
VEL703	ROM301	212722	0.0114	64065	148657	Unrelated
VEL703	VOL01	212802	0.0059	64597	148205	Unrelated
VEL703	SOL02	213534	0.0188	63760	149774	Unrelated
VEL703	PAL02	214038	0.0156	64368	149670	Unrelated
VEL703	VEL702	214311	0.0364	63067	151244	Unrelated
VEL703	PAL01	214360	0.01	64897	149463	Unrelated
VEL703	MOR01	217231	0.011	65694	151537	Unrelated
VEL703	VEL701	217454	0.0359	64157	153297	Unrelated
VEL703	SOL04	219563	0.0276	65381	154182	Unrelated
VEL703	ROM303	220691	0.0104	66743	153948	Unrelated
VEL703	NOG302	220917	0.0082	66948	153969	Unrelated
VEL703	ROM401	221192	0.0096	66869	154323	Unrelated
VEL703	ROM304	221359	0.0075	66993	154366	Unrelated
VEL703	ROM306	222162	0.007	67307	154855	Unrelated
VEL703	VEL705	223363	0.034	66087	157276	Unrelated
VEL703	STE05	223787	0.0102	67735	156052	Unrelated
VEL703	NOG303	224537	0.0064	67993	156544	Unrelated
VEL703	ROM402	225837	0.0058	68779	157058	Unrelated
VEL703	NOG201	226891	0.0103	68519	158372	Unrelated
VEL703	ROM308	227000	0.0087	68553	158447	Unrelated
VEL703	COR01	227378	0.0176	68191	159187	Unrelated
VEL703	ROM305	228076	0.0016	69529	158547	Unrelated
VEL703	COR02	228667	0.0087	69140	159527	Unrelated
VEL703	ICE	231050	0.002	70274	160776	Unrelated
VEL705	STE01	21330	0.0254	6220	15110	Unrelated
VEL705	STE03	61521	0.0088	18250	43271	Unrelated
VEL705	MEZ01	315559	0.0235	93959	221600	Unrelated
VEL705	MOL01	463273	0.0222	136385	326888	Unrelated
VEL705	ROM307	516325	0.0157	153174	363151	Unrelated
VEL705	BER01	529362	0.0244	155594	373768	Unrelated
VEL705	MEZ04	559447	0.0203	164820	394627	Unrelated
VEL705	STE04	564706	0.0232	166239	398467	Unrelated
VEL705	SOL03	571920	0.0238	168135	403785	Unrelated
VEL705	VEL102	585581	0.0356	170477	415104	Unrelated
VEL705	MAD01	585968	0.0017	175812	410156	Unrelated
VEL705	NOG301	588829	0.0232	173204	415625	Unrelated
VEL705	NOG401	588877	0.0243	173315	415562	Unrelated
VEL705	MEZ03	598409	0.0262	175762	422647	Unrelated
VEL705	MEZ02	598672	0.0245	176329	422343	Unrelated
VEL705	NOG202	599500	0.0312	174991	424509	Unrelated
VEL705	LAS01	601556	0.0168	178040	423516	Unrelated
VEL705	ROM302	603939	0.0254	177146	426793	Unrelated
VEL705	VAL01	614964	0.0214	181039	433925	Unrelated
VEL705	SOL01	623858	0.0295	182224	441634	Unrelated
VEL705	ROM309	623941	0.0243	182801	441140	Unrelated
VEL705	PAL02	624652	0.025	183337	441315	Unrelated
VEL705	VOL01	624993	0.0179	184819	440174	Unrelated
VEL705	VEL702	625896	0.0495	179452	446444	Unrelated
VEL705	ROM301	629409	0.024	184645	444764	Unrelated
VEL705	SOL02	634108	0.0374	183046	451062	Unrelated
VEL705	PAL01	634982	0.0262	186206	448776	Unrelated
VEL705	VEL701	649619	0.2832	140670	508949	1st degree
VEL705	SOL04	656304	0.0373	190691	465613	Unrelated
VEL705	MOR01	657169	0.018	194399	462770	Unrelated
VEL705	NOG302	665791	0.0238	195872	469919	Unrelated
VEL705	ROM303	666625	0.0262	195504	471121	Unrelated
VEL705	ROM304	670356	0.026	196329	474027	Unrelated
VEL705	ROM401	676297	0.0247	198287	478010	Unrelated
VEL705	ROM306	676612	0.0189	199710	476902	Unrelated
VEL705	NOG303	689189	0.0271	201723	487466	Unrelated
VEL705	STE05	691928	0.021	204042	487886	Unrelated
VEL705	ROM402	703912	0.0145	209583	494329	Unrelated
VEL705	NOG201	709429	0.0321	206391	503038	Unrelated
VEL705	ROM308	712838	0.024	209089	503749	Unrelated
VEL705	COR01	713978	0.0229	209861	504117	Unrelated
VEL705	ROM305	720849	0.02	212851	507998	Unrelated
VEL705	COR02	726387	0.0232	213417	512970	Unrelated
VEL705	ICE	747993	0.0208	220201	527792	Unrelated
VOL01	STE01	19377	0.0344	5599	13778	Unrelated
VOL01	STE03	55704	0.0176	16374	39330	Unrelated
VOL01	MEZ01	311471	0.0104	93726	217745	Unrelated
VOL01	MOL01	439631	0.0139	130138	309493	Unrelated
VOL01	ROM307	476395	0.0087	142077	334318	Unrelated
VOL01	BER01	509575	0.02	150147	359428	Unrelated
VOL01	MEZ04	514458	0.0134	152401	362057	Unrelated
VOL01	STE04	546124	0.0303	159252	386872	Unrelated
VOL01	SOL03	550167	0.019	162146	388021	Unrelated
VOL01	MEZ03	558385	0.0179	165059	393326	Unrelated
VOL01	MEZ02	558756	0.014	166017	392739	Unrelated
VOL01	MAD01	559439	0.0051	166933	392506	Unrelated
VOL01	VEL102	562179	0.0189	166158	396021	Unrelated
VOL01	NOG301	565684	0.0183	166839	398845	Unrelated
VOL01	NOG202	572748	0.0214	168546	404202	Unrelated
VOL01	VAL01	572898	0.0176	168931	403967	Unrelated
VOL01	SOL01	573547	0.0119	170171	403376	Unrelated
VOL01	LAS01	575873	0.018	169873	406000	Unrelated
VOL01	ROM302	578895	0.021	170209	408686	Unrelated
VOL01	PAL02	580154	0.019	170986	409168	Unrelated
VOL01	VEL702	581046	0.0212	171184	409862	Unrelated
VOL01	ROM309	594365	0.025	173625	420740	Unrelated
VOL01	PAL01	602669	0.0252	176465	426204	Unrelated
VOL01	MOR01	603203	0.0111	179339	423864	Unrelated
VOL01	ROM303	612409	0.0164	181009	431400	Unrelated
VOL01	VEL701	613963	0.0245	180338	433625	Unrelated
VOL01	ROM304	615044	0.0235	180247	434797	Unrelated
VOL01	ROM401	618435	0.0173	182311	436124	Unrelated
VOL01	STE05	631059	0.0198	185971	445088	Unrelated
VOL01	ROM402	640405	0.015	190178	450227	Unrelated
VOL01	COR01	649136	0.0176	191532	457604	Unrelated
VOL01	ROM305	654025	0.0192	192814	461211	Unrelated
VOL01	COR02	658368	0.022	193229	465139	Unrelated
VOL01	ICE	677159	0.0154	200018	477141	Unrelated

## Sheet: Supplementary Data 7
Supplementary Data 7. Results of the kinship analysis based on the READ method
We consider results as reliable for |Z| > 1.
Values of |Z| < 1 are marked in red.
PairIndividuals	Relationship	Z_upper	Z_lower
MEZ01MEZ02	First Degree	11.2229	-14.6254
NOG201NOG202	First Degree	10.3502	-16.9629
ORA01ORA02	First Degree	8.40219	-18.9255
STE03STE01	First Degree	1.72949	-1.04498
STE03STE05	First Degree	3.92901	-8.12498
VEL705VEL701	First Degree	13.866	-14.5593
SOL04SOL01	Second Degree	5.19096	-8.55527
STE03STE04	Second Degree	0.153864	-5.03986
STE04STE01	Second Degree	2.49279	-0.91695
STE05STE01	Second Degree	1.0714	-2.65466
STE05STE04	Unrelated	NA	-4.18898
BER01ICE	Unrelated	NA	-15.6281
BER01MOL01	Unrelated	NA	-12.541
BER01ROM309	Unrelated	NA	-13.9125
BER01ROM401	Unrelated	NA	-13.6362
BER01SOL01	Unrelated	NA	-15.4061
BER01STE01	Unrelated	NA	-3.27225
BER01STE03	Unrelated	NA	-5.07597
BER01STE04	Unrelated	NA	-14.6155
BER01STE05	Unrelated	NA	-14.2258
COR01BER01	Unrelated	NA	-13.0587
COR01COR02	Unrelated	NA	-11.0889
COR01ICE	Unrelated	NA	-18.9031
COR01MOL01	Unrelated	NA	-12.9001
COR01ROM309	Unrelated	NA	-13.769
COR01ROM401	Unrelated	NA	-15.2794
COR01SOL01	Unrelated	NA	-17.1684
COR01STE01	Unrelated	NA	-4.05295
COR01STE03	Unrelated	NA	-4.50689
COR01STE04	Unrelated	NA	-13.3348
COR01STE05	Unrelated	NA	-15.5052
COR02BER01	Unrelated	NA	-14.0781
COR02ICE	Unrelated	NA	-20.9477
COR02MOL01	Unrelated	NA	-14.477
COR02ROM309	Unrelated	NA	-16.3933
COR02ROM401	Unrelated	NA	-14.7687
COR02SOL01	Unrelated	NA	-17.112
COR02STE01	Unrelated	NA	-4.22198
COR02STE03	Unrelated	NA	-5.70745
COR02STE04	Unrelated	NA	-15.0995
COR02STE05	Unrelated	NA	-16.7501
ICEROM309	Unrelated	NA	-17.5434
ICEROM401	Unrelated	NA	-17.5648
ICESOL01	Unrelated	NA	-19.7361
ISE01BER01	Unrelated	NA	-9.68901
ISE01COR01	Unrelated	NA	-11.8324
ISE01COR02	Unrelated	NA	-12.2097
ISE01ICE	Unrelated	NA	-14.2616
ISE01LAS01	Unrelated	NA	-11.426
ISE01MAD01	Unrelated	NA	-13.527
ISE01MEZ01	Unrelated	NA	-5.21256
ISE01MEZ02	Unrelated	NA	-9.65811
ISE01MEZ03	Unrelated	NA	-9.78196
ISE01MEZ04	Unrelated	NA	-9.942
ISE01MOL01	Unrelated	NA	-9.56332
ISE01MOR01	Unrelated	NA	-10.1174
ISE01NOG201	Unrelated	NA	-10.4215
ISE01NOG202	Unrelated	NA	-8.78421
ISE01NOG301	Unrelated	NA	-9.28832
ISE01NOG302	Unrelated	NA	-9.58614
ISE01NOG303	Unrelated	NA	-9.91266
ISE01NOG401	Unrelated	NA	-9.07968
ISE01PAL01	Unrelated	NA	-11.0361
ISE01PAL02	Unrelated	NA	-10.0476
ISE01ROM301	Unrelated	NA	-10.8126
ISE01ROM302	Unrelated	NA	-9.98916
ISE01ROM303	Unrelated	NA	-10.8339
ISE01ROM304	Unrelated	NA	-11.0798
ISE01ROM305	Unrelated	NA	-11.1865
ISE01ROM306	Unrelated	NA	-11.2414
ISE01ROM307	Unrelated	NA	-12.7772
ISE01ROM308	Unrelated	NA	-11.5313
ISE01ROM309	Unrelated	NA	-10.9154
ISE01ROM401	Unrelated	NA	-10.6536
ISE01ROM402	Unrelated	NA	-12.1427
ISE01SOL01	Unrelated	NA	-10.1745
ISE01SOL02	Unrelated	NA	-9.60841
ISE01SOL03	Unrelated	NA	-10.2709
ISE01SOL04	Unrelated	NA	-8.94776
ISE01STE01	Unrelated	NA	-1.8801
ISE01STE03	Unrelated	NA	-4.33589
ISE01STE04	Unrelated	NA	-9.27715
ISE01STE05	Unrelated	NA	-11.4047
ISE01VAL01	Unrelated	NA	-12.4086
ISE01VEL102	Unrelated	NA	-8.97128
ISE01VEL701	Unrelated	NA	-10.0673
ISE01VEL702	Unrelated	NA	-9.08011
ISE01VEL703	Unrelated	NA	-4.48168
ISE01VEL705	Unrelated	NA	-10.136
ISE01VOL01	Unrelated	NA	-11.6782
LAS01BER01	Unrelated	NA	-13.921
LAS01COR01	Unrelated	NA	-17.1881
LAS01COR02	Unrelated	NA	-15.6775
LAS01ICE	Unrelated	NA	-18.9669
LAS01MOL01	Unrelated	NA	-16.2622
LAS01ROM309	Unrelated	NA	-15.0163
LAS01ROM401	Unrelated	NA	-16.3934
LAS01SOL01	Unrelated	NA	-15.9498
LAS01STE01	Unrelated	NA	-3.65877
LAS01STE03	Unrelated	NA	-5.45116
LAS01STE04	Unrelated	NA	-14.7241
LAS01STE05	Unrelated	NA	-18.1034
LAS01VAL01	Unrelated	NA	-15.0828
MAD01BER01	Unrelated	NA	-17.5693
MAD01COR01	Unrelated	NA	-19.7359
MAD01COR02	Unrelated	NA	-19.3046
MAD01ICE	Unrelated	NA	-23.1517
MAD01LAS01	Unrelated	NA	-18.6795
MAD01MEZ01	Unrelated	NA	-12.7073
MAD01MEZ02	Unrelated	NA	-15.8766
MAD01MEZ03	Unrelated	NA	-17.8711
MAD01MOL01	Unrelated	NA	-17.8962
MAD01MOR01	Unrelated	NA	-18.8054
MAD01NOG202	Unrelated	NA	-18.3863
MAD01NOG301	Unrelated	NA	-17.216
MAD01PAL01	Unrelated	NA	-18.6115
MAD01PAL02	Unrelated	NA	-18.4549
MAD01ROM302	Unrelated	NA	-18.4548
MAD01ROM303	Unrelated	NA	-19.2167
MAD01ROM304	Unrelated	NA	-18.653
MAD01ROM305	Unrelated	NA	-19.9465
MAD01ROM307	Unrelated	NA	-16.3265
MAD01ROM309	Unrelated	NA	-19.2455
MAD01ROM401	Unrelated	NA	-19.0387
MAD01ROM402	Unrelated	NA	-20.3278
MAD01SOL01	Unrelated	NA	-18.8782
MAD01SOL03	Unrelated	NA	-18.1869
MAD01STE01	Unrelated	NA	-5.09884
MAD01STE03	Unrelated	NA	-8.13683
MAD01STE04	Unrelated	NA	-17.4181
MAD01STE05	Unrelated	NA	-19.7689
MAD01VAL01	Unrelated	NA	-17.691
MAD01VEL701	Unrelated	NA	-18.1587
MAD01VEL702	Unrelated	NA	-17.9177
MEZ01BER01	Unrelated	NA	-8.08282
MEZ01COR01	Unrelated	NA	-10.6818
MEZ01COR02	Unrelated	NA	-9.51059
MEZ01ICE	Unrelated	NA	-10.7421
MEZ01LAS01	Unrelated	NA	-8.68461
MEZ01MOL01	Unrelated	NA	-8.76717
MEZ01MOR01	Unrelated	NA	-9.51426
MEZ01NOG301	Unrelated	NA	-9.74857
MEZ01PAL01	Unrelated	NA	-8.55592
MEZ01PAL02	Unrelated	NA	-9.1692
MEZ01ROM302	Unrelated	NA	-8.433
MEZ01ROM305	Unrelated	NA	-10.4637
MEZ01ROM309	Unrelated	NA	-9.46268
MEZ01ROM401	Unrelated	NA	-9.32495
MEZ01SOL01	Unrelated	NA	-9.95857
MEZ01SOL03	Unrelated	NA	-7.40378
MEZ01STE01	Unrelated	NA	-1.45267
MEZ01STE03	Unrelated	NA	-5.1696
MEZ01STE04	Unrelated	NA	-9.11947
MEZ01STE05	Unrelated	NA	-11.5795
MEZ01VAL01	Unrelated	NA	-8.29311
MEZ01VEL701	Unrelated	NA	-8.00981
MEZ01VEL702	Unrelated	NA	-8.94569
MEZ02BER01	Unrelated	NA	-13.3514
MEZ02COR01	Unrelated	NA	-14.9769
MEZ02COR02	Unrelated	NA	-15.3915
MEZ02ICE	Unrelated	NA	-15.9246
MEZ02LAS01	Unrelated	NA	-13.9523
MEZ02MOL01	Unrelated	NA	-14.0056
MEZ02MOR01	Unrelated	NA	-12.6835
MEZ02NOG301	Unrelated	NA	-14.0991
MEZ02PAL01	Unrelated	NA	-12.9213
MEZ02PAL02	Unrelated	NA	-12.1513
MEZ02ROM302	Unrelated	NA	-13.6096
MEZ02ROM305	Unrelated	NA	-14.66
MEZ02ROM309	Unrelated	NA	-13.3472
MEZ02ROM401	Unrelated	NA	-12.5814
MEZ02SOL01	Unrelated	NA	-14.2607
MEZ02SOL03	Unrelated	NA	-12.0328
MEZ02STE01	Unrelated	NA	-2.79972
MEZ02STE03	Unrelated	NA	-6.56221
MEZ02STE04	Unrelated	NA	-13.3019
MEZ02STE05	Unrelated	NA	-16.5538
MEZ02VAL01	Unrelated	NA	-12.2064
MEZ02VEL701	Unrelated	NA	-13.5429
MEZ02VEL702	Unrelated	NA	-13.4397
MEZ03BER01	Unrelated	NA	-14.2814
MEZ03COR01	Unrelated	NA	-12.4365
MEZ03COR02	Unrelated	NA	-14.6758
MEZ03ICE	Unrelated	NA	-16.1978
MEZ03LAS01	Unrelated	NA	-14.8811
MEZ03MEZ01	Unrelated	NA	-9.07907
MEZ03MEZ02	Unrelated	NA	-12.1772
MEZ03MOL01	Unrelated	NA	-13.576
MEZ03MOR01	Unrelated	NA	-14.1443
MEZ03NOG301	Unrelated	NA	-14.4642
MEZ03PAL01	Unrelated	NA	-13.974
MEZ03PAL02	Unrelated	NA	-13.3722
MEZ03ROM302	Unrelated	NA	-13.7554
MEZ03ROM305	Unrelated	NA	-15.3968
MEZ03ROM309	Unrelated	NA	-14.1049
MEZ03ROM401	Unrelated	NA	-12.97
MEZ03SOL01	Unrelated	NA	-14.1847
MEZ03SOL03	Unrelated	NA	-13.8033
MEZ03STE01	Unrelated	NA	-4.16726
MEZ03STE03	Unrelated	NA	-5.65229
MEZ03STE04	Unrelated	NA	-12.5446
MEZ03STE05	Unrelated	NA	-16.0929
MEZ03VAL01	Unrelated	NA	-11.0469
MEZ03VEL701	Unrelated	NA	-13.8194
MEZ03VEL702	Unrelated	NA	-16.2937
MEZ04BER01	Unrelated	NA	-11.8802
MEZ04COR01	Unrelated	NA	-11.7005
MEZ04COR02	Unrelated	NA	-13.3443
MEZ04ICE	Unrelated	NA	-15.3716
MEZ04LAS01	Unrelated	NA	-15.1832
MEZ04MAD01	Unrelated	NA	-17.2415
MEZ04MEZ01	Unrelated	NA	-7.91709
MEZ04MEZ02	Unrelated	NA	-12.4698
MEZ04MEZ03	Unrelated	NA	-12.381
MEZ04MOL01	Unrelated	NA	-10.5065
MEZ04MOR01	Unrelated	NA	-12.7105
MEZ04NOG202	Unrelated	NA	-11.0171
MEZ04NOG301	Unrelated	NA	-13.5581
MEZ04PAL01	Unrelated	NA	-11.1052
MEZ04PAL02	Unrelated	NA	-11.2141
MEZ04ROM302	Unrelated	NA	-11.1405
MEZ04ROM303	Unrelated	NA	-12.5513
MEZ04ROM304	Unrelated	NA	-11.7577
MEZ04ROM305	Unrelated	NA	-12.3252
MEZ04ROM307	Unrelated	NA	-11.1854
MEZ04ROM309	Unrelated	NA	-12.4871
MEZ04ROM401	Unrelated	NA	-12.5491
MEZ04ROM402	Unrelated	NA	-12.8562
MEZ04SOL01	Unrelated	NA	-13.3696
MEZ04SOL03	Unrelated	NA	-10.0849
MEZ04STE01	Unrelated	NA	-2.24845
MEZ04STE03	Unrelated	NA	-3.02191
MEZ04STE04	Unrelated	NA	-12.6982
MEZ04STE05	Unrelated	NA	-12.3876
MEZ04VAL01	Unrelated	NA	-11.0476
MEZ04VEL102	Unrelated	NA	-12.6879
MEZ04VEL701	Unrelated	NA	-12.4588
MEZ04VEL702	Unrelated	NA	-11.2312
MOL01ICE	Unrelated	NA	-16.216
MOL01ROM309	Unrelated	NA	-11.4512
MOL01ROM401	Unrelated	NA	-13.5488
MOL01SOL01	Unrelated	NA	-13.2329
MOL01STE01	Unrelated	NA	-2.5547
MOL01STE03	Unrelated	NA	-5.34759
MOL01STE04	Unrelated	NA	-13.8625
MOL01STE05	Unrelated	NA	-14.5217
MOR01BER01	Unrelated	NA	-13.5436
MOR01COR01	Unrelated	NA	-14.5477
MOR01COR02	Unrelated	NA	-16.4393
MOR01ICE	Unrelated	NA	-17.9848
MOR01LAS01	Unrelated	NA	-15.0113
MOR01MOL01	Unrelated	NA	-13.64
MOR01ROM309	Unrelated	NA	-12.9567
MOR01ROM401	Unrelated	NA	-14.7364
MOR01SOL01	Unrelated	NA	-14.8655
MOR01STE01	Unrelated	NA	-2.51852
MOR01STE03	Unrelated	NA	-3.70926
MOR01STE04	Unrelated	NA	-14.9015
MOR01STE05	Unrelated	NA	-16.3354
MOR01VAL01	Unrelated	NA	-14.5937
NOG201BER01	Unrelated	NA	-14.2985
NOG201COR01	Unrelated	NA	-15.6163
NOG201COR02	Unrelated	NA	-15.8872
NOG201ICE	Unrelated	NA	-17.7365
NOG201LAS01	Unrelated	NA	-15.6111
NOG201MAD01	Unrelated	NA	-18.9115
NOG201MEZ01	Unrelated	NA	-9.95337
NOG201MEZ02	Unrelated	NA	-15.2538
NOG201MEZ03	Unrelated	NA	-13.288
NOG201MEZ04	Unrelated	NA	-13.2239
NOG201MOL01	Unrelated	NA	-14.0828
NOG201MOR01	Unrelated	NA	-14.0424
NOG201NOG301	Unrelated	NA	-14.7062
NOG201NOG302	Unrelated	NA	-15.7474
NOG201NOG303	Unrelated	NA	-15.5982
NOG201NOG401	Unrelated	NA	-12.2667
NOG201PAL01	Unrelated	NA	-11.8056
NOG201PAL02	Unrelated	NA	-14.748
NOG201ROM302	Unrelated	NA	-14.6804
NOG201ROM303	Unrelated	NA	-15.4379
NOG201ROM304	Unrelated	NA	-15.0333
NOG201ROM305	Unrelated	NA	-17.2722
NOG201ROM307	Unrelated	NA	-14.9047
NOG201ROM309	Unrelated	NA	-14.3409
NOG201ROM401	Unrelated	NA	-13.5065
NOG201ROM402	Unrelated	NA	-17.1976
NOG201SOL01	Unrelated	NA	-16.5137
NOG201SOL03	Unrelated	NA	-13.3538
NOG201STE01	Unrelated	NA	-2.63182
NOG201STE03	Unrelated	NA	-4.41028
NOG201STE04	Unrelated	NA	-14.0985
NOG201STE05	Unrelated	NA	-15.5666
NOG201VAL01	Unrelated	NA	-14.3423
NOG201VEL102	Unrelated	NA	-15.0501
NOG201VEL701	Unrelated	NA	-14.6052
NOG201VEL702	Unrelated	NA	-13.6688
NOG201VOL01	Unrelated	NA	-15.1058
NOG202BER01	Unrelated	NA	-13.011
NOG202COR01	Unrelated	NA	-15.46
NOG202COR02	Unrelated	NA	-15.4403
NOG202ICE	Unrelated	NA	-17.621
NOG202LAS01	Unrelated	NA	-14.7253
NOG202MEZ01	Unrelated	NA	-10.1412
NOG202MEZ02	Unrelated	NA	-13.2435
NOG202MEZ03	Unrelated	NA	-13.3433
NOG202MOL01	Unrelated	NA	-13.6317
NOG202MOR01	Unrelated	NA	-14.7063
NOG202NOG301	Unrelated	NA	-13.6577
NOG202PAL01	Unrelated	NA	-13.4082
NOG202PAL02	Unrelated	NA	-13.1734
NOG202ROM302	Unrelated	NA	-13.8731
NOG202ROM305	Unrelated	NA	-14.5169
NOG202ROM309	Unrelated	NA	-14.4337
NOG202ROM401	Unrelated	NA	-13.1234
NOG202SOL01	Unrelated	NA	-13.4167
NOG202SOL03	Unrelated	NA	-14.1018
NOG202STE01	Unrelated	NA	-2.4373
NOG202STE03	Unrelated	NA	-5.6895
NOG202STE04	Unrelated	NA	-14.4493
NOG202STE05	Unrelated	NA	-16.9309
NOG202VAL01	Unrelated	NA	-12.8097
NOG202VEL701	Unrelated	NA	-12.7979
NOG202VEL702	Unrelated	NA	-12.3133
NOG301BER01	Unrelated	NA	-14.523
NOG301COR01	Unrelated	NA	-12.6964
NOG301COR02	Unrelated	NA	-14.7712
NOG301ICE	Unrelated	NA	-18.4791
NOG301LAS01	Unrelated	NA	-14.5193
NOG301MOL01	Unrelated	NA	-12.6411
NOG301MOR01	Unrelated	NA	-14.1095
NOG301ROM309	Unrelated	NA	-12.3196
NOG301ROM401	Unrelated	NA	-14.2204
NOG301SOL01	Unrelated	NA	-16.3026
NOG301STE01	Unrelated	NA	-2.91735
NOG301STE03	Unrelated	NA	-5.69494
NOG301STE04	Unrelated	NA	-11.4797
NOG301STE05	Unrelated	NA	-15.0387
NOG301VAL01	Unrelated	NA	-11.6396
NOG301VEL702	Unrelated	NA	-13.5709
NOG302BER01	Unrelated	NA	-14.1129
NOG302COR01	Unrelated	NA	-15.7611
NOG302COR02	Unrelated	NA	-16.2061
NOG302ICE	Unrelated	NA	-19.9829
NOG302LAS01	Unrelated	NA	-16.359
NOG302MAD01	Unrelated	NA	-20.1516
NOG302MEZ01	Unrelated	NA	-8.63211
NOG302MEZ02	Unrelated	NA	-14.5707
NOG302MEZ03	Unrelated	NA	-14.9377
NOG302MEZ04	Unrelated	NA	-12.6142
NOG302MOL01	Unrelated	NA	-14.2081
NOG302MOR01	Unrelated	NA	-15.4217
NOG302NOG202	Unrelated	NA	-14.4452
NOG302NOG301	Unrelated	NA	-15.2371
NOG302NOG303	Unrelated	NA	-7.88911
NOG302NOG401	Unrelated	NA	-12.624
NOG302PAL01	Unrelated	NA	-14.5226
NOG302PAL02	Unrelated	NA	-13.8194
NOG302ROM302	Unrelated	NA	-13.7633
NOG302ROM303	Unrelated	NA	-13.3675
NOG302ROM304	Unrelated	NA	-13.6685
NOG302ROM305	Unrelated	NA	-16.8302
NOG302ROM307	Unrelated	NA	-14.2393
NOG302ROM309	Unrelated	NA	-14.1232
NOG302ROM401	Unrelated	NA	-16.0923
NOG302ROM402	Unrelated	NA	-14.9508
NOG302SOL01	Unrelated	NA	-14.5805
NOG302SOL03	Unrelated	NA	-12.7905
NOG302STE01	Unrelated	NA	-3.17869
NOG302STE03	Unrelated	NA	-5.84656
NOG302STE04	Unrelated	NA	-12.2413
NOG302STE05	Unrelated	NA	-15.397
NOG302VAL01	Unrelated	NA	-12.9615
NOG302VEL102	Unrelated	NA	-14.517
NOG302VEL701	Unrelated	NA	-14.9518
NOG302VEL702	Unrelated	NA	-13.1509
NOG302VOL01	Unrelated	NA	-15.543
NOG303BER01	Unrelated	NA	-11.5498
NOG303COR01	Unrelated	NA	-15.0763
NOG303COR02	Unrelated	NA	-15.0611
NOG303ICE	Unrelated	NA	-18.7155
NOG303LAS01	Unrelated	NA	-15.9747
NOG303MAD01	Unrelated	NA	-19.126
NOG303MEZ01	Unrelated	NA	-8.84846
NOG303MEZ02	Unrelated	NA	-13.2334
NOG303MEZ03	Unrelated	NA	-13.6726
NOG303MEZ04	Unrelated	NA	-11.4996
NOG303MOL01	Unrelated	NA	-12.7042
NOG303MOR01	Unrelated	NA	-15.0873
NOG303NOG202	Unrelated	NA	-13.8075
NOG303NOG301	Unrelated	NA	-11.6438
NOG303NOG401	Unrelated	NA	-12.3234
NOG303PAL01	Unrelated	NA	-13.5537
NOG303PAL02	Unrelated	NA	-12.5784
NOG303ROM302	Unrelated	NA	-12.8225
NOG303ROM303	Unrelated	NA	-15.1426
NOG303ROM304	Unrelated	NA	-13.1893
NOG303ROM305	Unrelated	NA	-16.325
NOG303ROM307	Unrelated	NA	-14.381
NOG303ROM309	Unrelated	NA	-11.6482
NOG303ROM401	Unrelated	NA	-14.0982
NOG303ROM402	Unrelated	NA	-15.1164
NOG303SOL01	Unrelated	NA	-15.9984
NOG303SOL03	Unrelated	NA	-12.074
NOG303STE01	Unrelated	NA	-2.13122
NOG303STE03	Unrelated	NA	-4.14564
NOG303STE04	Unrelated	NA	-13.7062
NOG303STE05	Unrelated	NA	-14.5476
NOG303VAL01	Unrelated	NA	-12.3409
NOG303VEL102	Unrelated	NA	-14.149
NOG303VEL701	Unrelated	NA	-13.8102
NOG303VEL702	Unrelated	NA	-15.6025
NOG303VOL01	Unrelated	NA	-16.907
NOG401BER01	Unrelated	NA	-12.9546
NOG401COR01	Unrelated	NA	-14.159
NOG401COR02	Unrelated	NA	-13.7788
NOG401ICE	Unrelated	NA	-15.4106
NOG401LAS01	Unrelated	NA	-14.0288
NOG401MAD01	Unrelated	NA	-18.8441
NOG401MEZ01	Unrelated	NA	-9.71046
NOG401MEZ02	Unrelated	NA	-11.8707
NOG401MEZ03	Unrelated	NA	-12.9217
NOG401MEZ04	Unrelated	NA	-12.7295
NOG401MOL01	Unrelated	NA	-15.5734
NOG401MOR01	Unrelated	NA	-12.9162
NOG401NOG202	Unrelated	NA	-13.4195
NOG401NOG301	Unrelated	NA	-14.0799
NOG401PAL01	Unrelated	NA	-12.8043
NOG401PAL02	Unrelated	NA	-11.7744
NOG401ROM302	Unrelated	NA	-12.7578
NOG401ROM303	Unrelated	NA	-11.9544
NOG401ROM304	Unrelated	NA	-13.1643
NOG401ROM305	Unrelated	NA	-14.4859
NOG401ROM307	Unrelated	NA	-14.8448
NOG401ROM309	Unrelated	NA	-12.9658
NOG401ROM401	Unrelated	NA	-13.4291
NOG401ROM402	Unrelated	NA	-13.378
NOG401SOL01	Unrelated	NA	-14.8179
NOG401SOL03	Unrelated	NA	-13.09
NOG401STE01	Unrelated	NA	-3.14269
NOG401STE03	Unrelated	NA	-5.90927
NOG401STE04	Unrelated	NA	-12.183
NOG401STE05	Unrelated	NA	-15.0343
NOG401VAL01	Unrelated	NA	-11.7185
NOG401VEL102	Unrelated	NA	-12.5418
NOG401VEL701	Unrelated	NA	-13.5054
NOG401VEL702	Unrelated	NA	-12.25
NOG401VOL01	Unrelated	NA	-14.6778
ORA01BER01	Unrelated	NA	-10.9615
ORA01COR01	Unrelated	NA	-13.2297
ORA01COR02	Unrelated	NA	-13.6475
ORA01ICE	Unrelated	NA	-14.2338
ORA01ISE01	Unrelated	NA	-6.62246
ORA01LAS01	Unrelated	NA	-11.9066
ORA01MAD01	Unrelated	NA	-16.3329
ORA01MEZ01	Unrelated	NA	-7.13271
ORA01MEZ02	Unrelated	NA	-11.5641
ORA01MEZ03	Unrelated	NA	-11.313
ORA01MEZ04	Unrelated	NA	-11.0372
ORA01MOL01	Unrelated	NA	-11.2043
ORA01MOR01	Unrelated	NA	-12.808
ORA01NOG201	Unrelated	NA	-13.2509
ORA01NOG202	Unrelated	NA	-12.1557
ORA01NOG301	Unrelated	NA	-12.4315
ORA01NOG302	Unrelated	NA	-14.368
ORA01NOG303	Unrelated	NA	-11.6609
ORA01NOG401	Unrelated	NA	-10.2015
ORA01PAL01	Unrelated	NA	-10.5893
ORA01PAL02	Unrelated	NA	-12.362
ORA01ROM301	Unrelated	NA	-12.6559
ORA01ROM302	Unrelated	NA	-12.6364
ORA01ROM303	Unrelated	NA	-12.7297
ORA01ROM304	Unrelated	NA	-13.1093
ORA01ROM305	Unrelated	NA	-13.7957
ORA01ROM306	Unrelated	NA	-12.5366
ORA01ROM307	Unrelated	NA	-12.0958
ORA01ROM308	Unrelated	NA	-12.8585
ORA01ROM309	Unrelated	NA	-13.377
ORA01ROM401	Unrelated	NA	-12.232
ORA01ROM402	Unrelated	NA	-13.7399
ORA01SOL01	Unrelated	NA	-13.45
ORA01SOL02	Unrelated	NA	-12.7317
ORA01SOL03	Unrelated	NA	-11.1085
ORA01SOL04	Unrelated	NA	-11.4398
ORA01STE01	Unrelated	NA	-2.48226
ORA01STE03	Unrelated	NA	-3.80655
ORA01STE04	Unrelated	NA	-11.7783
ORA01STE05	Unrelated	NA	-13.3504
ORA01VAL01	Unrelated	NA	-11.8397
ORA01VEL102	Unrelated	NA	-12.9577
ORA01VEL701	Unrelated	NA	-13.3752
ORA01VEL702	Unrelated	NA	-12.2562
ORA01VEL703	Unrelated	NA	-6.26191
ORA01VEL705	Unrelated	NA	-12.9107
ORA01VOL01	Unrelated	NA	-13.3513
ORA02BER01	Unrelated	NA	-13.7311
ORA02COR01	Unrelated	NA	-16.2324
ORA02COR02	Unrelated	NA	-16.4804
ORA02ICE	Unrelated	NA	-18.0891
ORA02ISE01	Unrelated	NA	-10.2062
ORA02LAS01	Unrelated	NA	-15.9183
ORA02MAD01	Unrelated	NA	-20.4818
ORA02MEZ01	Unrelated	NA	-10.7334
ORA02MEZ02	Unrelated	NA	-16.6456
ORA02MEZ03	Unrelated	NA	-13.8667
ORA02MEZ04	Unrelated	NA	-12.6291
ORA02MOL01	Unrelated	NA	-14.5167
ORA02MOR01	Unrelated	NA	-14.7875
ORA02NOG201	Unrelated	NA	-15.207
ORA02NOG202	Unrelated	NA	-14.8665
ORA02NOG301	Unrelated	NA	-16.4894
ORA02NOG302	Unrelated	NA	-16.0118
ORA02NOG303	Unrelated	NA	-15.2818
ORA02NOG401	Unrelated	NA	-14.2688
ORA02PAL01	Unrelated	NA	-15.5024
ORA02PAL02	Unrelated	NA	-14.5433
ORA02ROM301	Unrelated	NA	-16.5758
ORA02ROM302	Unrelated	NA	-14.3588
ORA02ROM303	Unrelated	NA	-15.6218
ORA02ROM304	Unrelated	NA	-15.7477
ORA02ROM305	Unrelated	NA	-17.1637
ORA02ROM306	Unrelated	NA	-15.7809
ORA02ROM307	Unrelated	NA	-15.1881
ORA02ROM308	Unrelated	NA	-16.7127
ORA02ROM309	Unrelated	NA	-14.5469
ORA02ROM401	Unrelated	NA	-15.3944
ORA02ROM402	Unrelated	NA	-18.6673
ORA02SOL01	Unrelated	NA	-18.477
ORA02SOL02	Unrelated	NA	-15.4743
ORA02SOL03	Unrelated	NA	-15.9963
ORA02SOL04	Unrelated	NA	-16.7509
ORA02STE01	Unrelated	NA	-4.5899
ORA02STE03	Unrelated	NA	-5.89974
ORA02STE04	Unrelated	NA	-15.0287
ORA02STE05	Unrelated	NA	-17.1843
ORA02VAL01	Unrelated	NA	-14.9722
ORA02VEL102	Unrelated	NA	-15.2279
ORA02VEL701	Unrelated	NA	-15.0637
ORA02VEL702	Unrelated	NA	-15.004
ORA02VEL703	Unrelated	NA	-8.4617
ORA02VEL705	Unrelated	NA	-15.1744
ORA02VOL01	Unrelated	NA	-17.1337
PAL01BER01	Unrelated	NA	-12.5419
PAL01COR01	Unrelated	NA	-13.3971
PAL01COR02	Unrelated	NA	-13.9031
PAL01ICE	Unrelated	NA	-16.4962
PAL01LAS01	Unrelated	NA	-15.1891
PAL01MOL01	Unrelated	NA	-12.5466
PAL01MOR01	Unrelated	NA	-13.8786
PAL01NOG301	Unrelated	NA	-12.8134
PAL01ROM302	Unrelated	NA	-13.2343
PAL01ROM305	Unrelated	NA	-15.661
PAL01ROM309	Unrelated	NA	-14.0922
PAL01ROM401	Unrelated	NA	-14.3753
PAL01SOL01	Unrelated	NA	-15.9118
PAL01SOL03	Unrelated	NA	-12.8982
PAL01STE01	Unrelated	NA	-1.94468
PAL01STE03	Unrelated	NA	-5.26851
PAL01STE04	Unrelated	NA	-13.4794
PAL01STE05	Unrelated	NA	-14.6467
PAL01VAL01	Unrelated	NA	-11.879
PAL01VEL701	Unrelated	NA	-13.4759
PAL01VEL702	Unrelated	NA	-13.8623
PAL02BER01	Unrelated	NA	-12.7039
PAL02COR01	Unrelated	NA	-13.2262
PAL02COR02	Unrelated	NA	-14.5747
PAL02ICE	Unrelated	NA	-16.795
PAL02LAS01	Unrelated	NA	-14.9289
PAL02MOL01	Unrelated	NA	-12.7767
PAL02MOR01	Unrelated	NA	-13.3397
PAL02NOG301	Unrelated	NA	-13.017
PAL02PAL01	Unrelated	NA	-3.49712
PAL02ROM302	Unrelated	NA	-12.5042
PAL02ROM305	Unrelated	NA	-15.895
PAL02ROM309	Unrelated	NA	-11.7926
PAL02ROM401	Unrelated	NA	-14.8291
PAL02SOL01	Unrelated	NA	-12.7605
PAL02SOL03	Unrelated	NA	-14.4558
PAL02STE01	Unrelated	NA	-3.34484
PAL02STE03	Unrelated	NA	-4.784
PAL02STE04	Unrelated	NA	-12.5807
PAL02STE05	Unrelated	NA	-15.2688
PAL02VAL01	Unrelated	NA	-12.9889
PAL02VEL701	Unrelated	NA	-14.9299
PAL02VEL702	Unrelated	NA	-12.9833
ROM301BER01	Unrelated	NA	-13.7144
ROM301COR01	Unrelated	NA	-16.8677
ROM301COR02	Unrelated	NA	-15.8351
ROM301ICE	Unrelated	NA	-18.4414
ROM301LAS01	Unrelated	NA	-15.2598
ROM301MAD01	Unrelated	NA	-17.3466
ROM301MEZ01	Unrelated	NA	-8.97269
ROM301MEZ02	Unrelated	NA	-13.4946
ROM301MEZ03	Unrelated	NA	-12.1943
ROM301MEZ04	Unrelated	NA	-10.8375
ROM301MOL01	Unrelated	NA	-13.7604
ROM301MOR01	Unrelated	NA	-15.664
ROM301NOG201	Unrelated	NA	-14.1123
ROM301NOG202	Unrelated	NA	-14.6533
ROM301NOG301	Unrelated	NA	-12.9768
ROM301NOG302	Unrelated	NA	-13.5491
ROM301NOG303	Unrelated	NA	-14.2749
ROM301NOG401	Unrelated	NA	-14.2449
ROM301PAL01	Unrelated	NA	-14.2418
ROM301PAL02	Unrelated	NA	-14.2094
ROM301ROM302	Unrelated	NA	-13.8694
ROM301ROM303	Unrelated	NA	-14.6227
ROM301ROM304	Unrelated	NA	-14.7391
ROM301ROM305	Unrelated	NA	-17.0864
ROM301ROM307	Unrelated	NA	-14.4816
ROM301ROM309	Unrelated	NA	-15.3408
ROM301ROM401	Unrelated	NA	-15.5782
ROM301ROM402	Unrelated	NA	-17.2002
ROM301SOL01	Unrelated	NA	-16.7999
ROM301SOL03	Unrelated	NA	-12.3169
ROM301STE01	Unrelated	NA	-4.12389
ROM301STE03	Unrelated	NA	-5.25884
ROM301STE04	Unrelated	NA	-13.5918
ROM301STE05	Unrelated	NA	-16.0936
ROM301VAL01	Unrelated	NA	-13.1553
ROM301VEL102	Unrelated	NA	-13.8778
ROM301VEL701	Unrelated	NA	-14.6955
ROM301VEL702	Unrelated	NA	-14.6246
ROM301VOL01	Unrelated	NA	-16.1859
ROM302BER01	Unrelated	NA	-12.0307
ROM302COR01	Unrelated	NA	-13.4826
ROM302COR02	Unrelated	NA	-14.85
ROM302ICE	Unrelated	NA	-17.5661
ROM302LAS01	Unrelated	NA	-14.1631
ROM302MOL01	Unrelated	NA	-16.1614
ROM302MOR01	Unrelated	NA	-12.8954
ROM302NOG301	Unrelated	NA	-12.7766
ROM302ROM309	Unrelated	NA	-12.6167
ROM302ROM401	Unrelated	NA	-15.1956
ROM302SOL01	Unrelated	NA	-15.8431
ROM302SOL03	Unrelated	NA	-12.1737
ROM302STE01	Unrelated	NA	-4.16326
ROM302STE03	Unrelated	NA	-5.8603
ROM302STE04	Unrelated	NA	-13.0952
ROM302STE05	Unrelated	NA	-14.1608
ROM302VAL01	Unrelated	NA	-12.3144
ROM302VEL701	Unrelated	NA	-14.2216
ROM302VEL702	Unrelated	NA	-14.5987
ROM303BER01	Unrelated	NA	-13.8759
ROM303COR01	Unrelated	NA	-14.4915
ROM303COR02	Unrelated	NA	-15.0451
ROM303ICE	Unrelated	NA	-16.0167
ROM303LAS01	Unrelated	NA	-16.8524
ROM303MEZ01	Unrelated	NA	-8.71047
ROM303MEZ02	Unrelated	NA	-13.4113
ROM303MEZ03	Unrelated	NA	-13.0096
ROM303MOL01	Unrelated	NA	-14.9539
ROM303MOR01	Unrelated	NA	-13.2832
ROM303NOG202	Unrelated	NA	-14.3279
ROM303NOG301	Unrelated	NA	-12.5728
ROM303PAL01	Unrelated	NA	-13.0118
ROM303PAL02	Unrelated	NA	-12.7523
ROM303ROM302	Unrelated	NA	-3.11451
ROM303ROM304	Unrelated	NA	-14.7365
ROM303ROM305	Unrelated	NA	-15.9204
ROM303ROM307	Unrelated	NA	-13.2071
ROM303ROM309	Unrelated	NA	-13.6199
ROM303ROM401	Unrelated	NA	-13.2425
ROM303ROM402	Unrelated	NA	-15.9056
ROM303SOL01	Unrelated	NA	-16.9281
ROM303SOL03	Unrelated	NA	-14.1559
ROM303STE01	Unrelated	NA	-4.4424
ROM303STE03	Unrelated	NA	-4.42077
ROM303STE04	Unrelated	NA	-11.6386
ROM303STE05	Unrelated	NA	-15.0008
ROM303VAL01	Unrelated	NA	-13.2738
ROM303VEL701	Unrelated	NA	-14.4631
ROM303VEL702	Unrelated	NA	-14.9144
ROM304BER01	Unrelated	NA	-12.8127
ROM304COR01	Unrelated	NA	-15.09
ROM304COR02	Unrelated	NA	-13.7969
ROM304ICE	Unrelated	NA	-19.1935
ROM304LAS01	Unrelated	NA	-15.188
ROM304MEZ01	Unrelated	NA	-9.70638
ROM304MEZ02	Unrelated	NA	-14.9718
ROM304MEZ03	Unrelated	NA	-15.3293
ROM304MOL01	Unrelated	NA	-13.9026
ROM304MOR01	Unrelated	NA	-15.5026
ROM304NOG202	Unrelated	NA	-15.4925
ROM304NOG301	Unrelated	NA	-15.123
ROM304PAL01	Unrelated	NA	-13.9666
ROM304PAL02	Unrelated	NA	-13.9548
ROM304ROM302	Unrelated	NA	-13.6098
ROM304ROM305	Unrelated	NA	-16.5842
ROM304ROM309	Unrelated	NA	-14.3273
ROM304ROM401	Unrelated	NA	-15.489
ROM304ROM402	Unrelated	NA	-16.3668
ROM304SOL01	Unrelated	NA	-15.0569
ROM304SOL03	Unrelated	NA	-13.5
ROM304STE01	Unrelated	NA	-4.08146
ROM304STE03	Unrelated	NA	-6.64717
ROM304STE04	Unrelated	NA	-13.7013
ROM304STE05	Unrelated	NA	-16.1509
ROM304VAL01	Unrelated	NA	-12.8268
ROM304VEL701	Unrelated	NA	-16.9438
ROM304VEL702	Unrelated	NA	-14.8499
ROM305BER01	Unrelated	NA	-15.9439
ROM305COR01	Unrelated	NA	-14.4826
ROM305COR02	Unrelated	NA	-17.4295
ROM305ICE	Unrelated	NA	-20.9844
ROM305LAS01	Unrelated	NA	-17.9946
ROM305MOL01	Unrelated	NA	-15.1461
ROM305MOR01	Unrelated	NA	-17.5062
ROM305NOG301	Unrelated	NA	-15.5405
ROM305ROM302	Unrelated	NA	-15.981
ROM305ROM309	Unrelated	NA	-14.831
ROM305ROM401	Unrelated	NA	-16.5384
ROM305SOL01	Unrelated	NA	-17.2897
ROM305SOL03	Unrelated	NA	-15.0208
ROM305STE01	Unrelated	NA	-4.20105
ROM305STE03	Unrelated	NA	-4.94511
ROM305STE04	Unrelated	NA	-15.7198
ROM305STE05	Unrelated	NA	-16.7165
ROM305VAL01	Unrelated	NA	-16.2605
ROM305VEL701	Unrelated	NA	-15.5968
ROM305VEL702	Unrelated	NA	-16.6356
ROM306BER01	Unrelated	NA	-14.674
ROM306COR01	Unrelated	NA	-14.7134
ROM306COR02	Unrelated	NA	-16.6824
ROM306ICE	Unrelated	NA	-19.0323
ROM306LAS01	Unrelated	NA	-17.0433
ROM306MAD01	Unrelated	NA	-19.2423
ROM306MEZ01	Unrelated	NA	-9.4755
ROM306MEZ02	Unrelated	NA	-15.5698
ROM306MEZ03	Unrelated	NA	-14.759
ROM306MEZ04	Unrelated	NA	-13.0301
ROM306MOL01	Unrelated	NA	-15.3002
ROM306MOR01	Unrelated	NA	-14.9716
ROM306NOG201	Unrelated	NA	-13.8999
ROM306NOG202	Unrelated	NA	-14.7469
ROM306NOG301	Unrelated	NA	-13.9767
ROM306NOG302	Unrelated	NA	-15.2247
ROM306NOG303	Unrelated	NA	-15.9525
ROM306NOG401	Unrelated	NA	-13.0386
ROM306PAL01	Unrelated	NA	-13.3302
ROM306PAL02	Unrelated	NA	-14.9648
ROM306ROM301	Unrelated	NA	-15.5801
ROM306ROM302	Unrelated	NA	-13.9234
ROM306ROM303	Unrelated	NA	-13.7329
ROM306ROM304	Unrelated	NA	-15.9389
ROM306ROM305	Unrelated	NA	-17.5267
ROM306ROM307	Unrelated	NA	-14.0951
ROM306ROM308	Unrelated	NA	-15.9012
ROM306ROM309	Unrelated	NA	-14.8939
ROM306ROM401	Unrelated	NA	-17.3004
ROM306ROM402	Unrelated	NA	-16.8283
ROM306SOL01	Unrelated	NA	-17.4272
ROM306SOL03	Unrelated	NA	-14.8747
ROM306STE01	Unrelated	NA	-3.7176
ROM306STE03	Unrelated	NA	-5.55056
ROM306STE04	Unrelated	NA	-13.944
ROM306STE05	Unrelated	NA	-17.105
ROM306VAL01	Unrelated	NA	-13.7899
ROM306VEL102	Unrelated	NA	-15.3253
ROM306VEL701	Unrelated	NA	-16.1402
ROM306VEL702	Unrelated	NA	-15.7757
ROM306VOL01	Unrelated	NA	-16.0849
ROM307BER01	Unrelated	NA	-13.8935
ROM307COR01	Unrelated	NA	-14.0953
ROM307COR02	Unrelated	NA	-16.2451
ROM307ICE	Unrelated	NA	-16.7754
ROM307LAS01	Unrelated	NA	-14.5429
ROM307MEZ01	Unrelated	NA	-9.51073
ROM307MEZ02	Unrelated	NA	-13.8002
ROM307MEZ03	Unrelated	NA	-15.0269
ROM307MOL01	Unrelated	NA	-13.2977
ROM307MOR01	Unrelated	NA	-15.1309
ROM307NOG202	Unrelated	NA	-13.7521
ROM307NOG301	Unrelated	NA	-13.9245
ROM307PAL01	Unrelated	NA	-13.6311
ROM307PAL02	Unrelated	NA	-13.2758
ROM307ROM302	Unrelated	NA	-10.2717
ROM307ROM304	Unrelated	NA	-14.1797
ROM307ROM305	Unrelated	NA	-13.6598
ROM307ROM309	Unrelated	NA	-14.785
ROM307ROM401	Unrelated	NA	-15.0253
ROM307ROM402	Unrelated	NA	-7.88717
ROM307SOL01	Unrelated	NA	-15.0621
ROM307SOL03	Unrelated	NA	-13.4065
ROM307STE01	Unrelated	NA	-3.31981
ROM307STE03	Unrelated	NA	-4.82708
ROM307STE04	Unrelated	NA	-10.8745
ROM307STE05	Unrelated	NA	-14.1885
ROM307VAL01	Unrelated	NA	-12.4537
ROM307VEL701	Unrelated	NA	-15.0226
ROM307VEL702	Unrelated	NA	-13.9591
ROM308BER01	Unrelated	NA	-12.9035
ROM308COR01	Unrelated	NA	-14.2482
ROM308COR02	Unrelated	NA	-14.3863
ROM308ICE	Unrelated	NA	-19.8996
ROM308LAS01	Unrelated	NA	-16.5182
ROM308MAD01	Unrelated	NA	-19.8566
ROM308MEZ01	Unrelated	NA	-10.1175
ROM308MEZ02	Unrelated	NA	-13.6315
ROM308MEZ03	Unrelated	NA	-14.8046
ROM308MEZ04	Unrelated	NA	-12.5494
ROM308MOL01	Unrelated	NA	-12.6135
ROM308MOR01	Unrelated	NA	-14.6127
ROM308NOG201	Unrelated	NA	-14.583
ROM308NOG202	Unrelated	NA	-14.3161
ROM308NOG301	Unrelated	NA	-14.1753
ROM308NOG302	Unrelated	NA	-15.0037
ROM308NOG303	Unrelated	NA	-13.3453
ROM308NOG401	Unrelated	NA	-14.514
ROM308PAL01	Unrelated	NA	-13.8562
ROM308PAL02	Unrelated	NA	-14.1373
ROM308ROM301	Unrelated	NA	-14.8412
ROM308ROM302	Unrelated	NA	-13.9282
ROM308ROM303	Unrelated	NA	-15.0764
ROM308ROM304	Unrelated	NA	-14.8692
ROM308ROM305	Unrelated	NA	-15.7814
ROM308ROM307	Unrelated	NA	-14.3549
ROM308ROM309	Unrelated	NA	-8.63574
ROM308ROM401	Unrelated	NA	-15.8336
ROM308ROM402	Unrelated	NA	-15.1776
ROM308SOL01	Unrelated	NA	-16.7776
ROM308SOL03	Unrelated	NA	-12.1536
ROM308STE01	Unrelated	NA	-2.55857
ROM308STE03	Unrelated	NA	-6.97751
ROM308STE04	Unrelated	NA	-13.7507
ROM308STE05	Unrelated	NA	-15.6211
ROM308VAL01	Unrelated	NA	-13.2506
ROM308VEL102	Unrelated	NA	-16.1072
ROM308VEL701	Unrelated	NA	-14.3957
ROM308VEL702	Unrelated	NA	-14.4362
ROM308VOL01	Unrelated	NA	-15.5261
ROM309ROM401	Unrelated	NA	-14.9801
ROM309SOL01	Unrelated	NA	-14.6514
ROM401SOL01	Unrelated	NA	-14.6527
ROM402BER01	Unrelated	NA	-14.9754
ROM402COR01	Unrelated	NA	-16.2958
ROM402COR02	Unrelated	NA	-16.2585
ROM402ICE	Unrelated	NA	-20.2817
ROM402LAS01	Unrelated	NA	-16.7194
ROM402MEZ01	Unrelated	NA	-10.3265
ROM402MEZ02	Unrelated	NA	-15.4495
ROM402MEZ03	Unrelated	NA	-14.7582
ROM402MOL01	Unrelated	NA	-13.2179
ROM402MOR01	Unrelated	NA	-15.7248
ROM402NOG202	Unrelated	NA	-14.9452
ROM402NOG301	Unrelated	NA	-16.0916
ROM402PAL01	Unrelated	NA	-16.0353
ROM402PAL02	Unrelated	NA	-14.1398
ROM402ROM302	Unrelated	NA	-15.0017
ROM402ROM305	Unrelated	NA	-17.9095
ROM402ROM309	Unrelated	NA	-14.3081
ROM402ROM401	Unrelated	NA	-15.6178
ROM402SOL01	Unrelated	NA	-16.5434
ROM402SOL03	Unrelated	NA	-15.628
ROM402STE01	Unrelated	NA	-3.53206
ROM402STE03	Unrelated	NA	-6.30234
ROM402STE04	Unrelated	NA	-14.5412
ROM402STE05	Unrelated	NA	-17.2929
ROM402VAL01	Unrelated	NA	-14.9213
ROM402VEL701	Unrelated	NA	-15.6342
ROM402VEL702	Unrelated	NA	-17.0613
SIU01BER01	Unrelated	NA	-17.7093
SIU01COR01	Unrelated	NA	-18.6099
SIU01COR02	Unrelated	NA	-18.0001
SIU01ICE	Unrelated	NA	-21.1619
SIU01ISE01	Unrelated	NA	-12.6573
SIU01LAS01	Unrelated	NA	-16.8316
SIU01MAD01	Unrelated	NA	-18.1082
SIU01MEZ01	Unrelated	NA	-11.9448
SIU01MEZ02	Unrelated	NA	-16.3477
SIU01MEZ03	Unrelated	NA	-16.8176
SIU01MEZ04	Unrelated	NA	-15.904
SIU01MOL01	Unrelated	NA	-16.8424
SIU01MOR01	Unrelated	NA	-18.3312
SIU01NOG201	Unrelated	NA	-17.9229
SIU01NOG202	Unrelated	NA	-16.6571
SIU01NOG301	Unrelated	NA	-17.1747
SIU01NOG302	Unrelated	NA	-18.2048
SIU01NOG303	Unrelated	NA	-17.3049
SIU01NOG401	Unrelated	NA	-18.2202
SIU01ORA01	Unrelated	NA	-14.8987
SIU01ORA02	Unrelated	NA	-18.2138
SIU01PAL01	Unrelated	NA	-17.3481
SIU01PAL02	Unrelated	NA	-16.2714
SIU01ROM301	Unrelated	NA	-17.8581
SIU01ROM302	Unrelated	NA	-16.1799
SIU01ROM303	Unrelated	NA	-19.2451
SIU01ROM304	Unrelated	NA	-17.1649
SIU01ROM305	Unrelated	NA	-19.9068
SIU01ROM306	Unrelated	NA	-18.0143
SIU01ROM307	Unrelated	NA	-16.7139
SIU01ROM308	Unrelated	NA	-17.5019
SIU01ROM309	Unrelated	NA	-16.7256
SIU01ROM401	Unrelated	NA	-18.5115
SIU01ROM402	Unrelated	NA	-19.2979
SIU01SOL01	Unrelated	NA	-17.4771
SIU01SOL02	Unrelated	NA	-15.6312
SIU01SOL03	Unrelated	NA	-18.0824
SIU01SOL04	Unrelated	NA	-17.1261
SIU01STE01	Unrelated	NA	-4.14874
SIU01STE03	Unrelated	NA	-8.21075
SIU01STE04	Unrelated	NA	-16.4594
SIU01STE05	Unrelated	NA	-20.0722
SIU01VAL01	Unrelated	NA	-17.2845
SIU01VEL102	Unrelated	NA	-17.4429
SIU01VEL701	Unrelated	NA	-17.8077
SIU01VEL702	Unrelated	NA	-16.7718
SIU01VEL703	Unrelated	NA	-8.51313
SIU01VEL705	Unrelated	NA	-16.0997
SIU01VOL01	Unrelated	NA	-17.6468
SOL02BER01	Unrelated	NA	-12.3844
SOL02COR01	Unrelated	NA	-12.8082
SOL02COR02	Unrelated	NA	-14.0706
SOL02ICE	Unrelated	NA	-17.9508
SOL02LAS01	Unrelated	NA	-15.0374
SOL02MAD01	Unrelated	NA	-17.8858
SOL02MEZ01	Unrelated	NA	-6.52548
SOL02MEZ02	Unrelated	NA	-13.4228
SOL02MEZ03	Unrelated	NA	-10.8278
SOL02MEZ04	Unrelated	NA	-11.7778
SOL02MOL01	Unrelated	NA	-13.6597
SOL02MOR01	Unrelated	NA	-13.5197
SOL02NOG201	Unrelated	NA	-12.6566
SOL02NOG202	Unrelated	NA	-10.7086
SOL02NOG301	Unrelated	NA	-12.4475
SOL02NOG302	Unrelated	NA	-12.409
SOL02NOG303	Unrelated	NA	-11.8467
SOL02NOG401	Unrelated	NA	-10.8916
SOL02PAL01	Unrelated	NA	-11.0701
SOL02PAL02	Unrelated	NA	-10.8874
SOL02ROM301	Unrelated	NA	-11.888
SOL02ROM302	Unrelated	NA	-12.1657
SOL02ROM303	Unrelated	NA	-12.9951
SOL02ROM304	Unrelated	NA	-14.6078
SOL02ROM305	Unrelated	NA	-16.4801
SOL02ROM306	Unrelated	NA	-13.4986
SOL02ROM307	Unrelated	NA	-13.522
SOL02ROM308	Unrelated	NA	-13.6698
SOL02ROM309	Unrelated	NA	-11.4514
SOL02ROM401	Unrelated	NA	-13.5838
SOL02ROM402	Unrelated	NA	-15.0574
SOL02SOL01	Unrelated	NA	-14.4086
SOL02SOL03	Unrelated	NA	-11.7365
SOL02SOL04	Unrelated	NA	-14.3067
SOL02STE01	Unrelated	NA	-3.97602
SOL02STE03	Unrelated	NA	-4.33687
SOL02STE04	Unrelated	NA	-10.3747
SOL02STE05	Unrelated	NA	-15.3112
SOL02VAL01	Unrelated	NA	-10.3751
SOL02VEL102	Unrelated	NA	-12.5103
SOL02VEL701	Unrelated	NA	-12.9795
SOL02VEL702	Unrelated	NA	-12.054
SOL02VOL01	Unrelated	NA	-14.1563
SOL03BER01	Unrelated	NA	-11.4791
SOL03COR01	Unrelated	NA	-4.24476
SOL03COR02	Unrelated	NA	-11.3837
SOL03ICE	Unrelated	NA	-17.3269
SOL03LAS01	Unrelated	NA	-15.0132
SOL03MOL01	Unrelated	NA	-11.7611
SOL03MOR01	Unrelated	NA	-15.1485
SOL03NOG301	Unrelated	NA	-12.2926
SOL03ROM309	Unrelated	NA	-13.4391
SOL03ROM401	Unrelated	NA	-14.2772
SOL03SOL01	Unrelated	NA	-16.1819
SOL03STE01	Unrelated	NA	-2.98244
SOL03STE03	Unrelated	NA	-4.37656
SOL03STE04	Unrelated	NA	-12.8544
SOL03STE05	Unrelated	NA	-13.7881
SOL03VAL01	Unrelated	NA	-12.3747
SOL03VEL701	Unrelated	NA	-14.0277
SOL03VEL702	Unrelated	NA	-13.7425
SOL04BER01	Unrelated	NA	-14.0558
SOL04COR01	Unrelated	NA	-16.0029
SOL04COR02	Unrelated	NA	-15.8755
SOL04ICE	Unrelated	NA	-17.3369
SOL04LAS01	Unrelated	NA	-14.034
SOL04MAD01	Unrelated	NA	-16.91
SOL04MEZ01	Unrelated	NA	-8.28666
SOL04MEZ02	Unrelated	NA	-11.9747
SOL04MEZ03	Unrelated	NA	-14.9225
SOL04MEZ04	Unrelated	NA	-12.3933
SOL04MOL01	Unrelated	NA	-13.8602
SOL04MOR01	Unrelated	NA	-14.9983
SOL04NOG201	Unrelated	NA	-14.5731
SOL04NOG202	Unrelated	NA	-13.3403
SOL04NOG301	Unrelated	NA	-14.0973
SOL04NOG302	Unrelated	NA	-15.0619
SOL04NOG303	Unrelated	NA	-14.1479
SOL04NOG401	Unrelated	NA	-12.3394
SOL04PAL01	Unrelated	NA	-14.795
SOL04PAL02	Unrelated	NA	-13.4983
SOL04ROM301	Unrelated	NA	-14.5756
SOL04ROM302	Unrelated	NA	-14.9386
SOL04ROM303	Unrelated	NA	-15.5068
SOL04ROM304	Unrelated	NA	-14.6089
SOL04ROM305	Unrelated	NA	-15.8433
SOL04ROM306	Unrelated	NA	-16.2947
SOL04ROM307	Unrelated	NA	-16.0996
SOL04ROM308	Unrelated	NA	-16.565
SOL04ROM309	Unrelated	NA	-15.7021
SOL04ROM401	Unrelated	NA	-14.5243
SOL04ROM402	Unrelated	NA	-16.6239
SOL04SOL03	Unrelated	NA	-13.3912
SOL04STE01	Unrelated	NA	-3.24323
SOL04STE03	Unrelated	NA	-5.06333
SOL04STE04	Unrelated	NA	-14.0532
SOL04STE05	Unrelated	NA	-16.3142
SOL04VAL01	Unrelated	NA	-13.2939
SOL04VEL102	Unrelated	NA	-10.4212
SOL04VEL701	Unrelated	NA	-11.2158
SOL04VEL702	Unrelated	NA	-9.72967
SOL04VOL01	Unrelated	NA	-15.2926
STE01ICE	Unrelated	NA	-4.77337
STE01ROM309	Unrelated	NA	-4.02893
STE01ROM401	Unrelated	NA	-4.68434
STE01SOL01	Unrelated	NA	-3.57427
STE03ICE	Unrelated	NA	-9.53611
STE03ROM309	Unrelated	NA	-6.4197
STE03ROM401	Unrelated	NA	-5.81298
STE03SOL01	Unrelated	NA	-5.43176
STE04ICE	Unrelated	NA	-17.302
STE04ROM309	Unrelated	NA	-13.774
STE04ROM401	Unrelated	NA	-14.8374
STE04SOL01	Unrelated	NA	-14.2678
STE05ICE	Unrelated	NA	-18.9844
STE05ROM309	Unrelated	NA	-15.1879
STE05ROM401	Unrelated	NA	-16.4958
STE05SOL01	Unrelated	NA	-17.4406
VAL01BER01	Unrelated	NA	-12.2196
VAL01COR01	Unrelated	NA	-14.0109
VAL01COR02	Unrelated	NA	-13.4786
VAL01ICE	Unrelated	NA	-17.6532
VAL01MOL01	Unrelated	NA	-13.1846
VAL01ROM309	Unrelated	NA	-12.3269
VAL01ROM401	Unrelated	NA	-13.0259
VAL01SOL01	Unrelated	NA	-14.9101
VAL01STE01	Unrelated	NA	-3.91144
VAL01STE03	Unrelated	NA	-4.70571
VAL01STE04	Unrelated	NA	-12.2495
VAL01STE05	Unrelated	NA	-14.4041
VEL102BER01	Unrelated	NA	-14.0581
VEL102COR01	Unrelated	NA	-15.0233
VEL102COR02	Unrelated	NA	-14.747
VEL102ICE	Unrelated	NA	-18.8478
VEL102LAS01	Unrelated	NA	-13.6419
VEL102MAD01	Unrelated	NA	-17.0773
VEL102MEZ01	Unrelated	NA	-6.82952
VEL102MEZ02	Unrelated	NA	-12.5936
VEL102MEZ03	Unrelated	NA	-13.6324
VEL102MOL01	Unrelated	NA	-13.9482
VEL102MOR01	Unrelated	NA	-12.8964
VEL102NOG202	Unrelated	NA	-13.3341
VEL102NOG301	Unrelated	NA	-13.7832
VEL102PAL01	Unrelated	NA	-13.6042
VEL102PAL02	Unrelated	NA	-11.8256
VEL102ROM302	Unrelated	NA	-14.3847
VEL102ROM303	Unrelated	NA	-13.7552
VEL102ROM304	Unrelated	NA	-16.046
VEL102ROM305	Unrelated	NA	-16.6127
VEL102ROM307	Unrelated	NA	-15.2309
VEL102ROM309	Unrelated	NA	-13.6982
VEL102ROM401	Unrelated	NA	-13.482
VEL102ROM402	Unrelated	NA	-16.6213
VEL102SOL01	Unrelated	NA	-10.4814
VEL102SOL03	Unrelated	NA	-13.4872
VEL102STE01	Unrelated	NA	-3.17945
VEL102STE03	Unrelated	NA	-5.37205
VEL102STE04	Unrelated	NA	-14.3141
VEL102STE05	Unrelated	NA	-16.5317
VEL102VAL01	Unrelated	NA	-13.4727
VEL102VEL701	Unrelated	NA	-12.0137
VEL102VEL702	Unrelated	NA	-10.0311
VEL701BER01	Unrelated	NA	-14.1822
VEL701COR01	Unrelated	NA	-16.5242
VEL701COR02	Unrelated	NA	-16.5107
VEL701ICE	Unrelated	NA	-18.7413
VEL701LAS01	Unrelated	NA	-14.9699
VEL701MOL01	Unrelated	NA	-14.2512
VEL701MOR01	Unrelated	NA	-16.8094
VEL701NOG301	Unrelated	NA	-13.5168
VEL701ROM309	Unrelated	NA	-13.3087
VEL701ROM401	Unrelated	NA	-15.1295
VEL701SOL01	Unrelated	NA	-13.2075
VEL701STE01	Unrelated	NA	-2.55882
VEL701STE03	Unrelated	NA	-5.31615
VEL701STE04	Unrelated	NA	-13.6245
VEL701STE05	Unrelated	NA	-16.807
VEL701VAL01	Unrelated	NA	-13.8874
VEL701VEL702	Unrelated	NA	-10.642
VEL702BER01	Unrelated	NA	-13.7188
VEL702COR01	Unrelated	NA	-15.5665
VEL702COR02	Unrelated	NA	-15.632
VEL702ICE	Unrelated	NA	-16.8847
VEL702LAS01	Unrelated	NA	-15.0728
VEL702MOL01	Unrelated	NA	-12.8962
VEL702MOR01	Unrelated	NA	-14.5689
VEL702ROM309	Unrelated	NA	-13.7792
VEL702ROM401	Unrelated	NA	-16.1913
VEL702SOL01	Unrelated	NA	-12.7415
VEL702STE01	Unrelated	NA	-4.08497
VEL702STE03	Unrelated	NA	-5.19297
VEL702STE04	Unrelated	NA	-13.6001
VEL702STE05	Unrelated	NA	-16.2162
VEL702VAL01	Unrelated	NA	-13.9965
VEL703BER01	Unrelated	NA	-7.53854
VEL703COR01	Unrelated	NA	-6.93825
VEL703COR02	Unrelated	NA	-7.18764
VEL703ICE	Unrelated	NA	-9.3829
VEL703LAS01	Unrelated	NA	-8.97435
VEL703MAD01	Unrelated	NA	-10.0249
VEL703MEZ01	Unrelated	NA	-4.96028
VEL703MEZ02	Unrelated	NA	-8.45054
VEL703MEZ03	Unrelated	NA	-6.45658
VEL703MEZ04	Unrelated	NA	-6.31931
VEL703MOL01	Unrelated	NA	-6.10306
VEL703MOR01	Unrelated	NA	-6.85115
VEL703NOG201	Unrelated	NA	-8.07214
VEL703NOG202	Unrelated	NA	-8.52254
VEL703NOG301	Unrelated	NA	-5.39234
VEL703NOG302	Unrelated	NA	-7.69689
VEL703NOG303	Unrelated	NA	-6.67182
VEL703NOG401	Unrelated	NA	-6.53837
VEL703PAL01	Unrelated	NA	-6.94914
VEL703PAL02	Unrelated	NA	-6.59923
VEL703ROM301	Unrelated	NA	-7.89166
VEL703ROM302	Unrelated	NA	-7.54018
VEL703ROM303	Unrelated	NA	-8.49404
VEL703ROM304	Unrelated	NA	-7.59536
VEL703ROM305	Unrelated	NA	-8.94373
VEL703ROM306	Unrelated	NA	-8.00962
VEL703ROM307	Unrelated	NA	-6.32512
VEL703ROM308	Unrelated	NA	-8.69917
VEL703ROM309	Unrelated	NA	-8.60819
VEL703ROM401	Unrelated	NA	-7.66329
VEL703ROM402	Unrelated	NA	-7.55284
VEL703SOL01	Unrelated	NA	-5.81898
VEL703SOL02	Unrelated	NA	-5.8353
VEL703SOL03	Unrelated	NA	-5.99029
VEL703SOL04	Unrelated	NA	-6.79847
VEL703STE01	Unrelated	NA	-0.446434
VEL703STE03	Unrelated	NA	-2.7232
VEL703STE04	Unrelated	NA	-7.42338
VEL703STE05	Unrelated	NA	-7.59103
VEL703VAL01	Unrelated	NA	-8.80583
VEL703VEL102	Unrelated	NA	-2.04485
VEL703VEL701	Unrelated	NA	-4.53899
VEL703VEL702	Unrelated	NA	-3.86196
VEL703VEL705	Unrelated	NA	-4.89079
VEL703VOL01	Unrelated	NA	-7.76497
VEL705BER01	Unrelated	NA	-13.7741
VEL705COR01	Unrelated	NA	-16.911
VEL705COR02	Unrelated	NA	-16.8617
VEL705ICE	Unrelated	NA	-17.5477
VEL705LAS01	Unrelated	NA	-15.3324
VEL705MAD01	Unrelated	NA	-16.5476
VEL705MEZ01	Unrelated	NA	-8.53708
VEL705MEZ02	Unrelated	NA	-12.8454
VEL705MEZ03	Unrelated	NA	-13.8185
VEL705MEZ04	Unrelated	NA	-13.5333
VEL705MOL01	Unrelated	NA	-15.1373
VEL705MOR01	Unrelated	NA	-14.5506
VEL705NOG201	Unrelated	NA	-13.7171
VEL705NOG202	Unrelated	NA	-12.9057
VEL705NOG301	Unrelated	NA	-14.7823
VEL705NOG302	Unrelated	NA	-14.9365
VEL705NOG303	Unrelated	NA	-13.9553
VEL705NOG401	Unrelated	NA	-13.3718
VEL705PAL01	Unrelated	NA	-14.352
VEL705PAL02	Unrelated	NA	-15.1781
VEL705ROM301	Unrelated	NA	-14.4717
VEL705ROM302	Unrelated	NA	-14.7646
VEL705ROM303	Unrelated	NA	-13.958
VEL705ROM304	Unrelated	NA	-15.5532
VEL705ROM305	Unrelated	NA	-17.7973
VEL705ROM306	Unrelated	NA	-15.8712
VEL705ROM307	Unrelated	NA	-14.933
VEL705ROM308	Unrelated	NA	-15.5132
VEL705ROM309	Unrelated	NA	-14.6985
VEL705ROM401	Unrelated	NA	-15.811
VEL705ROM402	Unrelated	NA	-15.4813
VEL705SOL01	Unrelated	NA	-14.2452
VEL705SOL02	Unrelated	NA	-11.5494
VEL705SOL03	Unrelated	NA	-14.5774
VEL705SOL04	Unrelated	NA	-11.8601
VEL705STE01	Unrelated	NA	-3.45103
VEL705STE03	Unrelated	NA	-6.37828
VEL705STE04	Unrelated	NA	-13.7489
VEL705STE05	Unrelated	NA	-16.324
VEL705VAL01	Unrelated	NA	-13.3025
VEL705VEL102	Unrelated	NA	-12.4866
VEL705VEL702	Unrelated	NA	-9.71965
VEL705VOL01	Unrelated	NA	-15.4694
VOL01BER01	Unrelated	NA	-13.4656
VOL01COR01	Unrelated	NA	-16.4017
VOL01COR02	Unrelated	NA	-16.2257
VOL01ICE	Unrelated	NA	-18.258
VOL01LAS01	Unrelated	NA	-15.6365
VOL01MAD01	Unrelated	NA	-17.9564
VOL01MEZ01	Unrelated	NA	-9.62976
VOL01MEZ02	Unrelated	NA	-15.1608
VOL01MEZ03	Unrelated	NA	-14.6743
VOL01MEZ04	Unrelated	NA	-13.3317
VOL01MOL01	Unrelated	NA	-14.7074
VOL01MOR01	Unrelated	NA	-15.4246
VOL01NOG202	Unrelated	NA	-15.4352
VOL01NOG301	Unrelated	NA	-14.5476
VOL01PAL01	Unrelated	NA	-14.2079
VOL01PAL02	Unrelated	NA	-16.1591
VOL01ROM302	Unrelated	NA	-15.933
VOL01ROM303	Unrelated	NA	-15.7262
VOL01ROM304	Unrelated	NA	-14.4376
VOL01ROM305	Unrelated	NA	-16.1474
VOL01ROM307	Unrelated	NA	-14.6987
VOL01ROM309	Unrelated	NA	-15.0395
VOL01ROM401	Unrelated	NA	-14.7076
VOL01ROM402	Unrelated	NA	-15.8382
VOL01SOL01	Unrelated	NA	-17.5252
VOL01SOL03	Unrelated	NA	-14.9945
VOL01STE01	Unrelated	NA	-2.82947
VOL01STE03	Unrelated	NA	-5.97749
VOL01STE04	Unrelated	NA	-12.5973
VOL01STE05	Unrelated	NA	-15.8179
VOL01VAL01	Unrelated	NA	-15.2092
VOL01VEL102	Unrelated	NA	-14.8471
VOL01VEL701	Unrelated	NA	-15.293
VOL01VEL702	Unrelated	NA	-14.9197

## Sheet: Supplementary Data 8
Supplementary Data 8. Results of the kinship analysis based on the KIN method
We consider results as reliable for Log likelihood ratio (ΔLL) > 1.
Values of ΔLL < 1 are marked in red.
Ind1	Ind2	Relatedness	Second Guess	Log Likelihood Ratio	Within Degree Second Guess	Within Degree Log Likelihood Ratio	k0	k1	k2	IBD Length	IBD Number
VEL705	VEL701	Siblings	Second Degree	58.095	Parent-Child	62.2384	0.186	0.565	0.249	170	35
NOG201	NOG202	Siblings	Second Degree	69.618	Parent-Child	81.635	0.219	0.53	0.252	154	37
ORA01	ORA02	Parent-Child	Second Degree	35.101	Siblings	74.2297	0	1	0	289	1
MEZ01	MEZ02	Parent-Child	Second Degree	31.083	Siblings	69.3675	0	1	0	284	1
STE03	STE05	Parent-Child	Second Degree	25.762	Siblings	49.3253	0	1	0	289	1
STE03	STE01	Parent-Child	Second Degree	10.168	Siblings	0.183712	0	1	0	283	1
SOL04	SOL01	Second Degree	Siblings	5.946			0.502	0.498	0	146	17
ROM303	ROM302	Second Degree	Third Degree	1.839			0.696	0.304	0	85	33
STE05	STE01	Second Degree	Third Degree	8.752			0.389	0.611	0	168	9
STE04	STE01	Second Degree	Third Degree	7.274			0.461	0.539	0	149	7
NOG302	NOG303	Third Degree	Unrelated	0.353			0.826	0.174	0	52	15
PAL02	PAL01	Third Degree	Unrelated	3.739			0.725	0.275	0	77	18
STE03	STE04	Third Degree	Second Degree	0.602			0.662	0.338	0	95	12
STE05	STE04	Third Degree	Unrelated	0.689			0.773	0.227	0	64	16
SIU01	ORA01	Unrelated	Third Degree	16.755			1	0	0	0	1
SIU01	ORA02	Unrelated	Third Degree	19.885			1	0	0	0	1
SIU01	ISE01	Unrelated	Third Degree	17.322			1	0	0	0	1
SIU01	VEL703	Unrelated	Third Degree	21.369			1	0	0	0	1
SIU01	VEL705	Unrelated	Third Degree	18.813			1	0	0	0	1
SIU01	SOL02	Unrelated	Third Degree	15.789			1	0	0	0	1
SIU01	SOL04	Unrelated	Third Degree	13.336			0.985	0.015	0	4	3
SIU01	ROM306	Unrelated	Third Degree	14.914			1	0	0	0	1
SIU01	ROM308	Unrelated	Third Degree	16.994			1	0	0	0	1
SIU01	ROM301	Unrelated	Third Degree	19.835			1	0	0	0	1
SIU01	NOG201	Unrelated	Third Degree	20.309			1	0	0	0	1
SIU01	NOG302	Unrelated	Third Degree	18.362			1	0	0	0	1
SIU01	NOG303	Unrelated	Third Degree	19.713			1	0	0	0	1
SIU01	NOG401	Unrelated	Third Degree	18.25			1	0	0	0	1
SIU01	VOL01	Unrelated	Third Degree	18.58			1	0	0	0	1
SIU01	MEZ04	Unrelated	Third Degree	13.689			0.991	0.009	0	2	1
SIU01	VEL102	Unrelated	Third Degree	19.562			1	0	0	0	1
SIU01	MAD01	Unrelated	Third Degree	13.299			1	0	0	0	1
SIU01	ROM303	Unrelated	Third Degree	17.749			1	0	0	0	1
SIU01	ROM307	Unrelated	Third Degree	18.521			1	0	0	0	1
SIU01	ROM304	Unrelated	Third Degree	15.329			1	0	0	0	1
SIU01	ROM402	Unrelated	Third Degree	20.264			1	0	0	0	1
SIU01	NOG202	Unrelated	Third Degree	19.959			1	0	0	0	1
SIU01	MEZ03	Unrelated	Third Degree	19.941			1	0	0	0	1
SIU01	MEZ01	Unrelated	Third Degree	17.782			1	0	0	0	1
SIU01	MEZ02	Unrelated	Third Degree	16.113			1	0	0	0	1
SIU01	PAL02	Unrelated	Third Degree	13.576			1	0	0	0	1
SIU01	PAL01	Unrelated	Third Degree	18.35			1	0	0	0	1
SIU01	ROM305	Unrelated	Third Degree	14.715			1	0	0	0	1
SIU01	ROM302	Unrelated	Third Degree	17.845			1	0	0	0	1
SIU01	SOL03	Unrelated	Third Degree	20.046			1	0	0	0	1
SIU01	VEL701	Unrelated	Third Degree	17.835			1	0	0	0	1
SIU01	NOG301	Unrelated	Third Degree	19.417			1	0	0	0	1
SIU01	VEL702	Unrelated	Third Degree	14.019			1	0	0	0	1
SIU01	MOR01	Unrelated	Third Degree	18.414			1	0	0	0	1
SIU01	LAS01	Unrelated	Third Degree	17.94			1	0	0	0	1
SIU01	VAL01	Unrelated	Third Degree	19.818			1	0	0	0	1
SIU01	COR01	Unrelated	Third Degree	19.39			1	0	0	0	1
SIU01	COR02	Unrelated	Third Degree	12.758			0.979	0.021	0	5	2
SIU01	BER01	Unrelated	Third Degree	19.671			1	0	0	0	1
SIU01	MOL01	Unrelated	Third Degree	19.599			1	0	0	0	1
SIU01	STE03	Unrelated	Third Degree	17.592			1	0	0	0	1
SIU01	STE05	Unrelated	Third Degree	20.137			1	0	0	0	1
SIU01	STE04	Unrelated	Third Degree	18.197			1	0	0	0	1
SIU01	STE01	Unrelated	Third Degree	14.215			1	0	0	0	1
SIU01	ICE	Unrelated	Third Degree	18.605			1	0	0	0	1
SIU01	ROM401	Unrelated	Third Degree	19.543			1	0	0	0	1
SIU01	ROM309	Unrelated	Third Degree	19.255			1	0	0	0	1
SIU01	SOL01	Unrelated	Third Degree	17.629			1	0	0	0	1
ORA01	ISE01	Unrelated	Third Degree	16.9			1	0	0	0	1
ORA01	VEL703	Unrelated	Third Degree	19.602			1	0	0	0	1
ORA01	VEL705	Unrelated	Third Degree	16.389			1	0	0	0	1
ORA01	SOL02	Unrelated	Third Degree	12.822			0.983	0.017	0	4	4
ORA01	SOL04	Unrelated	Third Degree	12.975			0.981	0.019	0	6	5
ORA01	ROM306	Unrelated	Third Degree	15.483			1	0	0	0	1
ORA01	ROM308	Unrelated	Third Degree	15.98			1	0	0	0	1
ORA01	ROM301	Unrelated	Third Degree	18.106			1	0	0	0	1
ORA01	NOG201	Unrelated	Third Degree	13.279			0.985	0.015	0	3	2
ORA01	NOG302	Unrelated	Third Degree	14.674			1	0	0	0	1
ORA01	NOG303	Unrelated	Third Degree	13.18			0.983	0.017	0	3	2
ORA01	NOG401	Unrelated	Third Degree	12.862			0.982	0.018	0	5	3
ORA01	VOL01	Unrelated	Third Degree	20.302			1	0	0	0	1
ORA01	MEZ04	Unrelated	Third Degree	14.961			1	0	0	0	1
ORA01	VEL102	Unrelated	Third Degree	15.884			1	0	0	0	1
ORA01	MAD01	Unrelated	Third Degree	20.031			1	0	0	0	1
ORA01	ROM303	Unrelated	Third Degree	13.246			0.985	0.015	0	4	3
ORA01	ROM307	Unrelated	Third Degree	17.704			1	0	0	0	1
ORA01	ROM304	Unrelated	Third Degree	12.257			0.981	0.019	0	4	2
ORA01	ROM402	Unrelated	Third Degree	15.748			1	0	0	0	1
ORA01	NOG202	Unrelated	Third Degree	13.371			0.987	0.013	0	3	2
ORA01	MEZ03	Unrelated	Third Degree	11.554			0.973	0.027	0	6	5
ORA01	MEZ01	Unrelated	Third Degree	18.776			1	0	0	0	1
ORA01	MEZ02	Unrelated	Third Degree	15.024			1	0	0	0	1
ORA01	PAL02	Unrelated	Third Degree	18.043			1	0	0	0	1
ORA01	PAL01	Unrelated	Third Degree	12.864			1	0	0	0	1
ORA01	ROM305	Unrelated	Third Degree	13.585			1	0	0	0	1
ORA01	ROM302	Unrelated	Third Degree	17.504			1	0	0	0	1
ORA01	SOL03	Unrelated	Third Degree	12.574			0.982	0.018	0	2	1
ORA01	VEL701	Unrelated	Third Degree	18.664			1	0	0	0	1
ORA01	NOG301	Unrelated	Third Degree	17.349			1	0	0	0	1
ORA01	VEL702	Unrelated	Third Degree	17.756			1	0	0	0	1
ORA01	MOR01	Unrelated	Third Degree	16.433			1	0	0	0	1
ORA01	LAS01	Unrelated	Third Degree	17.774			1	0	0	0	1
ORA01	VAL01	Unrelated	Third Degree	15.21			1	0	0	0	1
ORA01	COR01	Unrelated	Third Degree	12.317			0.979	0.021	0	1	1
ORA01	COR02	Unrelated	Third Degree	12.286			0.974	0.026	0	7	4
ORA01	BER01	Unrelated	Third Degree	12.239			0.982	0.018	0	4	3
ORA01	MOL01	Unrelated	Third Degree	14.552			1	0	0	0	1
ORA01	STE03	Unrelated	Third Degree	9.127			0.959	0.041	0	3	1
ORA01	STE05	Unrelated	Third Degree	15.454			1	0	0	0	1
ORA01	STE04	Unrelated	Third Degree	15.247			1	0	0	0	1
ORA01	STE01	Unrelated	Third Degree	7.424			1	0	0	0	1
ORA01	ICE	Unrelated	Third Degree	12.716			0.982	0.018	0	4	2
ORA01	ROM401	Unrelated	Third Degree	13.065			0.981	0.019	0	5	4
ORA01	ROM309	Unrelated	Third Degree	12.068			0.974	0.026	0	4	3
ORA01	SOL01	Unrelated	Third Degree	13.097			0.983	0.017	0	4	3
ORA02	ISE01	Unrelated	Third Degree	17.696			1	0	0	0	1
ORA02	VEL703	Unrelated	Third Degree	19.73			1	0	0	0	1
ORA02	VEL705	Unrelated	Third Degree	12.168			0.981	0.019	0	4	3
ORA02	SOL02	Unrelated	Third Degree	11.91			0.974	0.026	0	6	3
ORA02	SOL04	Unrelated	Third Degree	13.261			1	0	0	0	1
ORA02	ROM306	Unrelated	Third Degree	12.25			0.971	0.029	0	6	3
ORA02	ROM308	Unrelated	Third Degree	17.667			1	0	0	0	1
ORA02	ROM301	Unrelated	Third Degree	17.637			1	0	0	0	1
ORA02	NOG201	Unrelated	Third Degree	13.036			0.986	0.014	0	2	1
ORA02	NOG302	Unrelated	Third Degree	14.105			1	0	0	0	1
ORA02	NOG303	Unrelated	Third Degree	17.714			1	0	0	0	1
ORA02	NOG401	Unrelated	Third Degree	12.952			1	0	0	0	1
ORA02	VOL01	Unrelated	Third Degree	19.028			1	0	0	0	1
ORA02	MEZ04	Unrelated	Third Degree	13.417			1	0	0	0	1
ORA02	VEL102	Unrelated	Third Degree	15.513			1	0	0	0	1
ORA02	MAD01	Unrelated	Third Degree	19.112			1	0	0	0	1
ORA02	ROM303	Unrelated	Third Degree	16.792			1	0	0	0	1
ORA02	ROM307	Unrelated	Third Degree	19.479			1	0	0	0	1
ORA02	ROM304	Unrelated	Third Degree	11.264			0.97	0.03	0	7	4
ORA02	ROM402	Unrelated	Third Degree	19.552			1	0	0	0	1
ORA02	NOG202	Unrelated	Third Degree	14.138			1	0	0	0	1
ORA02	MEZ03	Unrelated	Third Degree	15.55			1	0	0	0	1
ORA02	MEZ01	Unrelated	Third Degree	19.74			1	0	0	0	1
ORA02	MEZ02	Unrelated	Third Degree	19.38			1	0	0	0	1
ORA02	PAL02	Unrelated	Third Degree	17.446			1	0	0	0	1
ORA02	PAL01	Unrelated	Third Degree	13.639			1	0	0	0	1
ORA02	ROM305	Unrelated	Third Degree	17.903			1	0	0	0	1
ORA02	ROM302	Unrelated	Third Degree	16.322			1	0	0	0	1
ORA02	SOL03	Unrelated	Third Degree	13.576			1	0	0	0	1
ORA02	VEL701	Unrelated	Third Degree	14.62			1	0	0	0	1
ORA02	NOG301	Unrelated	Third Degree	17.633			1	0	0	0	1
ORA02	VEL702	Unrelated	Third Degree	11.603			0.972	0.028	0	4	2
ORA02	MOR01	Unrelated	Third Degree	16.448			1	0	0	0	1
ORA02	LAS01	Unrelated	Third Degree	17.429			1	0	0	0	1
ORA02	VAL01	Unrelated	Third Degree	18.421			1	0	0	0	1
ORA02	COR01	Unrelated	Third Degree	17.372			1	0	0	0	1
ORA02	COR02	Unrelated	Third Degree	12.225			0.977	0.023	0	4	3
ORA02	BER01	Unrelated	Third Degree	15.586			1	0	0	0	1
ORA02	MOL01	Unrelated	Third Degree	17.001			1	0	0	0	1
ORA02	STE03	Unrelated	Third Degree	11.286			0.973	0.027	0	3	1
ORA02	STE05	Unrelated	Third Degree	15.387			1	0	0	0	1
ORA02	STE04	Unrelated	Third Degree	12.092			0.982	0.018	0	3	2
ORA02	STE01	Unrelated	Third Degree	12.187			1	0	0	0	1
ORA02	ICE	Unrelated	Third Degree	12.682			0.98	0.02	0	6	5
ORA02	ROM401	Unrelated	Third Degree	14.927			1	0	0	0	1
ORA02	ROM309	Unrelated	Third Degree	12.311			0.978	0.022	0	2	2
ORA02	SOL01	Unrelated	Third Degree	12.69			0.985	0.015	0	4	3
ISE01	VEL703	Unrelated	Third Degree	19.068			1	0	0	0	1
ISE01	VEL705	Unrelated	Third Degree	16.025			1	0	0	0	1
ISE01	SOL02	Unrelated	Third Degree	11.607			0.969	0.031	0	4	3
ISE01	SOL04	Unrelated	Third Degree	11.066			0.968	0.032	0	6	3
ISE01	ROM306	Unrelated	Third Degree	12.394			1	0	0	0	1
ISE01	ROM308	Unrelated	Third Degree	16.456			1	0	0	0	1
ISE01	ROM301	Unrelated	Third Degree	15.986			1	0	0	0	1
ISE01	NOG201	Unrelated	Third Degree	11.644			0.968	0.032	0	6	4
ISE01	NOG302	Unrelated	Third Degree	11.832			0.974	0.026	0	2	2
ISE01	NOG303	Unrelated	Third Degree	14.077			1	0	0	0	1
ISE01	NOG401	Unrelated	Third Degree	17.677			1	0	0	0	1
ISE01	VOL01	Unrelated	Third Degree	18.789			1	0	0	0	1
ISE01	MEZ04	Unrelated	Third Degree	18.038			1	0	0	0	1
ISE01	VEL102	Unrelated	Third Degree	12.16			0.979	0.021	0	4	2
ISE01	MAD01	Unrelated	Third Degree	17.713			1	0	0	0	1
ISE01	ROM303	Unrelated	Third Degree	13.272			0.985	0.015	0	3	2
ISE01	ROM307	Unrelated	Third Degree	17.795			1	0	0	0	1
ISE01	ROM304	Unrelated	Third Degree	12.688			0.978	0.022	0	6	4
ISE01	ROM402	Unrelated	Third Degree	12.251			0.978	0.022	0	4	2
ISE01	NOG202	Unrelated	Third Degree	13.171			0.983	0.017	0	3	2
ISE01	MEZ03	Unrelated	Third Degree	17.454			1	0	0	0	1
ISE01	MEZ01	Unrelated	Third Degree	18.258			1	0	0	0	1
ISE01	MEZ02	Unrelated	Third Degree	14.375			1	0	0	0	1
ISE01	PAL02	Unrelated	Third Degree	12.775			0.98	0.02	0	6	4
ISE01	PAL01	Unrelated	Third Degree	15.867			1	0	0	0	1
ISE01	ROM305	Unrelated	Third Degree	14.488			1	0	0	0	1
ISE01	ROM302	Unrelated	Third Degree	15.918			1	0	0	0	1
ISE01	SOL03	Unrelated	Third Degree	18.716			1	0	0	0	1
ISE01	VEL701	Unrelated	Third Degree	12.796			1	0	0	0	1
ISE01	NOG301	Unrelated	Third Degree	14.918			1	0	0	0	1
ISE01	VEL702	Unrelated	Third Degree	13.067			0.981	0.019	0	4	3
ISE01	MOR01	Unrelated	Third Degree	12.474			0.98	0.02	0	3	2
ISE01	LAS01	Unrelated	Third Degree	15.342			1	0	0	0	1
ISE01	VAL01	Unrelated	Third Degree	13.636			1	0	0	0	1
ISE01	COR01	Unrelated	Third Degree	18.262			1	0	0	0	1
ISE01	COR02	Unrelated	Third Degree	11.363			0.969	0.031	0	5	3
ISE01	BER01	Unrelated	Third Degree	18.688			1	0	0	0	1
ISE01	MOL01	Unrelated	Third Degree	11.479			0.975	0.025	0	4	3
ISE01	STE03	Unrelated	Third Degree	12.807			1	0	0	0	1
ISE01	STE05	Unrelated	Third Degree	12.137			0.975	0.025	0	3	3
ISE01	STE04	Unrelated	Third Degree	14.741			1	0	0	0	1
ISE01	STE01	Unrelated	Third Degree	7.262			1	0	0	0	1
ISE01	ICE	Unrelated	Third Degree	14.26			1	0	0	0	1
ISE01	ROM401	Unrelated	Third Degree	15.77			1	0	0	0	1
ISE01	ROM309	Unrelated	Third Degree	15.34			1	0	0	0	1
ISE01	SOL01	Unrelated	Third Degree	11.11			0.966	0.034	0	6	3
VEL703	VEL705	Unrelated	Third Degree	9.911			0.954	0.046	0	12	3
VEL703	SOL02	Unrelated	Third Degree	18.816			1	0	0	0	1
VEL703	SOL04	Unrelated	Third Degree	10.057			0.958	0.042	0	11	5
VEL703	ROM306	Unrelated	Third Degree	20.326			1	0	0	0	1
VEL703	ROM308	Unrelated	Third Degree	19.776			1	0	0	0	1
VEL703	ROM301	Unrelated	Third Degree	17.642			1	0	0	0	1
VEL703	NOG201	Unrelated	Third Degree	19.578			1	0	0	0	1
VEL703	NOG302	Unrelated	Third Degree	19.64			1	0	0	0	1
VEL703	NOG303	Unrelated	Third Degree	19.44			1	0	0	0	1
VEL703	NOG401	Unrelated	Third Degree	17.546			1	0	0	0	1
VEL703	VOL01	Unrelated	Third Degree	19.298			1	0	0	0	1
VEL703	MEZ04	Unrelated	Third Degree	19.511			1	0	0	0	1
VEL703	VEL102	Unrelated	Third Degree	4.387			0.899	0.101	0	26	7
VEL703	MAD01	Unrelated	Third Degree	19.855			1	0	0	0	1
VEL703	ROM303	Unrelated	Third Degree	20.096			1	0	0	0	1
VEL703	ROM307	Unrelated	Third Degree	19.686			1	0	0	0	1
VEL703	ROM304	Unrelated	Third Degree	19.879			1	0	0	0	1
VEL703	ROM402	Unrelated	Third Degree	20.156			1	0	0	0	1
VEL703	NOG202	Unrelated	Third Degree	19.681			1	0	0	0	1
VEL703	MEZ03	Unrelated	Third Degree	17.804			1	0	0	0	1
VEL703	MEZ01	Unrelated	Third Degree	18.441			1	0	0	0	1
VEL703	MEZ02	Unrelated	Third Degree	19.852			1	0	0	0	1
VEL703	PAL02	Unrelated	Third Degree	16.92			1	0	0	0	1
VEL703	PAL01	Unrelated	Third Degree	15.411			1	0	0	0	1
VEL703	ROM305	Unrelated	Third Degree	20.177			1	0	0	0	1
VEL703	ROM302	Unrelated	Third Degree	18.371			1	0	0	0	1
VEL703	SOL03	Unrelated	Third Degree	18.804			1	0	0	0	1
VEL703	VEL701	Unrelated	Third Degree	11.124			0.966	0.034	0	8	3
VEL703	NOG301	Unrelated	Third Degree	20.136			1	0	0	0	1
VEL703	VEL702	Unrelated	Third Degree	8.179			0.938	0.062	0	16	5
VEL703	MOR01	Unrelated	Third Degree	19.554			1	0	0	0	1
VEL703	LAS01	Unrelated	Third Degree	19.878			1	0	0	0	1
VEL703	VAL01	Unrelated	Third Degree	19.737			1	0	0	0	1
VEL703	COR01	Unrelated	Third Degree	19.268			1	0	0	0	1
VEL703	COR02	Unrelated	Third Degree	18.493			1	0	0	0	1
VEL703	BER01	Unrelated	Third Degree	16.453			1	0	0	0	1
VEL703	MOL01	Unrelated	Third Degree	19.494			1	0	0	0	1
VEL703	STE03	Unrelated	Third Degree	14.537			1	0	0	0	1
VEL703	STE05	Unrelated	Third Degree	18.013			1	0	0	0	1
VEL703	STE04	Unrelated	Third Degree	17.96			1	0	0	0	1
VEL703	STE01	Unrelated	Third Degree	7.968			1	0	0	0	1
VEL703	ICE	Unrelated	Third Degree	19.855			1	0	0	0	1
VEL703	ROM401	Unrelated	Third Degree	18.049			1	0	0	0	1
VEL703	ROM309	Unrelated	Third Degree	15.211			1	0	0	0	1
VEL703	SOL01	Unrelated	Third Degree	14.88			1	0	0	0	1
VEL705	SOL02	Unrelated	Third Degree	11.593			0.977	0.023	0	2	1
VEL705	SOL04	Unrelated	Third Degree	10.453			0.966	0.034	0	6	4
VEL705	ROM306	Unrelated	Third Degree	13.842			1	0	0	0	1
VEL705	ROM308	Unrelated	Third Degree	13.05			1	0	0	0	1
VEL705	ROM301	Unrelated	Third Degree	15.125			1	0	0	0	1
VEL705	NOG201	Unrelated	Third Degree	12.331			0.979	0.021	0	3	2
VEL705	NOG302	Unrelated	Third Degree	16.754			1	0	0	0	1
VEL705	NOG303	Unrelated	Third Degree	12.656			1	0	0	0	1
VEL705	NOG401	Unrelated	Third Degree	16.439			1	0	0	0	1
VEL705	VOL01	Unrelated	Third Degree	19.132			1	0	0	0	1
VEL705	MEZ04	Unrelated	Third Degree	12.386			1	0	0	0	1
VEL705	VEL102	Unrelated	Third Degree	10.616			0.97	0.03	0	3	2
VEL705	MAD01	Unrelated	Third Degree	13.42			1	0	0	0	1
VEL705	ROM303	Unrelated	Third Degree	11.991			0.98	0.02	0	3	2
VEL705	ROM307	Unrelated	Third Degree	19.833			1	0	0	0	1
VEL705	ROM304	Unrelated	Third Degree	10.987			0.978	0.022	0	3	2
VEL705	ROM402	Unrelated	Third Degree	18.812			1	0	0	0	1
VEL705	NOG202	Unrelated	Third Degree	12.983			1	0	0	0	1
VEL705	MEZ03	Unrelated	Third Degree	11.409			0.976	0.024	0	6	3
VEL705	MEZ01	Unrelated	Third Degree	18.279			1	0	0	0	1
VEL705	MEZ02	Unrelated	Third Degree	12.877			0.979	0.021	0	6	3
VEL705	PAL02	Unrelated	Third Degree	11.783			0.986	0.014	0	1	1
VEL705	PAL01	Unrelated	Third Degree	18.622			1	0	0	0	1
VEL705	ROM305	Unrelated	Third Degree	19.761			1	0	0	0	1
VEL705	ROM302	Unrelated	Third Degree	12.343			1	0	0	0	1
VEL705	SOL03	Unrelated	Third Degree	17.809			1	0	0	0	1
VEL705	NOG301	Unrelated	Third Degree	19.506			1	0	0	0	1
VEL705	VEL702	Unrelated	Third Degree	7.578			0.932	0.068	0	18	11
VEL705	MOR01	Unrelated	Third Degree	16.02			1	0	0	0	1
VEL705	LAS01	Unrelated	Third Degree	12.011			0.985	0.015	0	1	1
VEL705	VAL01	Unrelated	Third Degree	18.064			1	0	0	0	1
VEL705	COR01	Unrelated	Third Degree	19.065			1	0	0	0	1
VEL705	COR02	Unrelated	Third Degree	17.055			1	0	0	0	1
VEL705	BER01	Unrelated	Third Degree	16.346			1	0	0	0	1
VEL705	MOL01	Unrelated	Third Degree	16.142			1	0	0	0	1
VEL705	STE03	Unrelated	Third Degree	13.537			1	0	0	0	1
VEL705	STE05	Unrelated	Third Degree	17.417			1	0	0	0	1
VEL705	STE04	Unrelated	Third Degree	17.001			1	0	0	0	1
VEL705	STE01	Unrelated	Third Degree	13.193			1	0	0	0	1
VEL705	ICE	Unrelated	Third Degree	12.414			0.98	0.02	0	3	3
VEL705	ROM401	Unrelated	Third Degree	11.779			0.982	0.018	0	3	2
VEL705	ROM309	Unrelated	Third Degree	17.235			1	0	0	0	1
VEL705	SOL01	Unrelated	Third Degree	10.72			0.968	0.032	0	6	3
SOL02	SOL04	Unrelated	Third Degree	17.501			1	0	0	0	1
SOL02	ROM306	Unrelated	Third Degree	12.338			0.98	0.02	0	5	5
SOL02	ROM308	Unrelated	Third Degree	10.5			0.956	0.044	0	9	4
SOL02	ROM301	Unrelated	Third Degree	11.201			0.969	0.031	0	7	4
SOL02	NOG201	Unrelated	Third Degree	10.145			0.961	0.039	0	6	3
SOL02	NOG302	Unrelated	Third Degree	11.136			0.963	0.037	0	8	4
SOL02	NOG303	Unrelated	Third Degree	8.787			0.948	0.052	0	11	7
SOL02	NOG401	Unrelated	Third Degree	11.5			0.971	0.029	0	6	4
SOL02	VOL01	Unrelated	Third Degree	11.908			0.979	0.021	0	2	2
SOL02	MEZ04	Unrelated	Third Degree	10.483			0.959	0.041	0	5	4
SOL02	VEL102	Unrelated	Third Degree	11.617			0.973	0.027	0	5	4
SOL02	MAD01	Unrelated	Third Degree	16.782			1	0	0	0	1
SOL02	ROM303	Unrelated	Third Degree	11.547			0.97	0.03	0	4	2
SOL02	ROM307	Unrelated	Third Degree	12.976			0.982	0.018	0	5	3
SOL02	ROM304	Unrelated	Third Degree	11.02			0.957	0.043	0	9	6
SOL02	ROM402	Unrelated	Third Degree	12.046			0.979	0.021	0	4	2
SOL02	NOG202	Unrelated	Third Degree	12.974			1	0	0	0	1
SOL02	MEZ03	Unrelated	Third Degree	11.184			0.976	0.024	0	1	1
SOL02	MEZ01	Unrelated	Third Degree	12.719			0.983	0.017	0	4	2
SOL02	MEZ02	Unrelated	Third Degree	12.391			0.976	0.024	0	5	4
SOL02	PAL02	Unrelated	Third Degree	8.509			0.941	0.059	0	13	8
SOL02	PAL01	Unrelated	Third Degree	12.428			0.971	0.029	0	9	7
SOL02	ROM305	Unrelated	Third Degree	16.75			1	0	0	0	1
SOL02	ROM302	Unrelated	Third Degree	11.918			0.971	0.029	0	4	2
SOL02	SOL03	Unrelated	Third Degree	10.979			0.964	0.036	0	10	5
SOL02	VEL701	Unrelated	Third Degree	12.445			0.978	0.022	0	5	4
SOL02	NOG301	Unrelated	Third Degree	12.475			0.977	0.023	0	4	2
SOL02	VEL702	Unrelated	Third Degree	11.829			0.966	0.034	0	7	5
SOL02	MOR01	Unrelated	Third Degree	12.512			0.984	0.016	0	4	3
SOL02	LAS01	Unrelated	Third Degree	18.629			1	0	0	0	1
SOL02	VAL01	Unrelated	Third Degree	11.555			0.968	0.032	0	4	4
SOL02	COR01	Unrelated	Third Degree	9.837			0.967	0.033	0	4	4
SOL02	COR02	Unrelated	Third Degree	11.211			0.965	0.035	0	8	5
SOL02	BER01	Unrelated	Third Degree	12.088			0.971	0.029	0	7	5
SOL02	MOL01	Unrelated	Third Degree	14.415			1	0	0	0	1
SOL02	STE03	Unrelated	Third Degree	10			0.953	0.047	0	6	3
SOL02	STE05	Unrelated	Third Degree	12.765			0.978	0.022	0	6	4
SOL02	STE04	Unrelated	Third Degree	10.197			0.952	0.048	0	7	2
SOL02	STE01	Unrelated	Third Degree	9.735			1	0	0	0	1
SOL02	ICE	Unrelated	Third Degree	16.772			1	0	0	0	1
SOL02	ROM401	Unrelated	Third Degree	11.279			0.962	0.038	0	9	4
SOL02	ROM309	Unrelated	Third Degree	11.758			0.97	0.03	0	5	3
SOL02	SOL01	Unrelated	Third Degree	10.704			0.974	0.026	0	6	4
SOL04	ROM306	Unrelated	Third Degree	13.013			0.983	0.017	0	4	3
SOL04	ROM308	Unrelated	Third Degree	17.428			1	0	0	0	1
SOL04	ROM301	Unrelated	Third Degree	15.726			1	0	0	0	1
SOL04	NOG201	Unrelated	Third Degree	12.257			0.977	0.023	0	5	4
SOL04	NOG302	Unrelated	Third Degree	15.327			1	0	0	0	1
SOL04	NOG303	Unrelated	Third Degree	13.873			1	0	0	0	1
SOL04	NOG401	Unrelated	Third Degree	11.589			0.971	0.029	0	7	5
SOL04	VOL01	Unrelated	Third Degree	17.412			1	0	0	0	1
SOL04	MEZ04	Unrelated	Third Degree	18.04			1	0	0	0	1
SOL04	VEL102	Unrelated	Third Degree	7.07			0.924	0.076	0	19	6
SOL04	MAD01	Unrelated	Third Degree	12.164			0.983	0.017	0	2	2
SOL04	ROM303	Unrelated	Third Degree	14.355			1	0	0	0	1
SOL04	ROM307	Unrelated	Third Degree	18.891			1	0	0	0	1
SOL04	ROM304	Unrelated	Third Degree	11.898			0.976	0.024	0	5	3
SOL04	ROM402	Unrelated	Third Degree	15.731			1	0	0	0	1
SOL04	NOG202	Unrelated	Third Degree	12.924			0.977	0.023	0	6	5
SOL04	MEZ03	Unrelated	Third Degree	14.67			1	0	0	0	1
SOL04	MEZ01	Unrelated	Third Degree	17.715			1	0	0	0	1
SOL04	MEZ02	Unrelated	Third Degree	15.125			1	0	0	0	1
SOL04	PAL02	Unrelated	Third Degree	11.921			1	0	0	0	1
SOL04	PAL01	Unrelated	Third Degree	12.974			1	0	0	0	1
SOL04	ROM305	Unrelated	Third Degree	18.775			1	0	0	0	1
SOL04	ROM302	Unrelated	Third Degree	13.759			1	0	0	0	1
SOL04	SOL03	Unrelated	Third Degree	15.318			1	0	0	0	1
SOL04	VEL701	Unrelated	Third Degree	8.15			0.946	0.054	0	14	6
SOL04	NOG301	Unrelated	Third Degree	15.728			1	0	0	0	1
SOL04	VEL702	Unrelated	Third Degree	9.193			0.957	0.043	0	6	5
SOL04	MOR01	Unrelated	Third Degree	17.491			1	0	0	0	1
SOL04	LAS01	Unrelated	Third Degree	10.34			0.981	0.019	0	3	2
SOL04	VAL01	Unrelated	Third Degree	17.164			1	0	0	0	1
SOL04	COR01	Unrelated	Third Degree	18.095			1	0	0	0	1
SOL04	COR02	Unrelated	Third Degree	11.808			0.974	0.026	0	6	4
SOL04	BER01	Unrelated	Third Degree	11.507			0.981	0.019	0	2	1
SOL04	MOL01	Unrelated	Third Degree	16.367			1	0	0	0	1
SOL04	STE03	Unrelated	Third Degree	16.348			1	0	0	0	1
SOL04	STE05	Unrelated	Third Degree	14.043			1	0	0	0	1
SOL04	STE04	Unrelated	Third Degree	19.186			1	0	0	0	1
SOL04	STE01	Unrelated	Third Degree	11.818			1	0	0	0	1
SOL04	ICE	Unrelated	Third Degree	13.951			1	0	0	0	1
SOL04	ROM401	Unrelated	Third Degree	12.732			1	0	0	0	1
SOL04	ROM309	Unrelated	Third Degree	11.721			0.971	0.029	0	4	4
ROM306	ROM308	Unrelated	Third Degree	11.548			0.972	0.028	0	6	2
ROM306	ROM301	Unrelated	Third Degree	10.395			0.964	0.036	0	10	2
ROM306	NOG201	Unrelated	Third Degree	11.624			0.966	0.034	0	8	4
ROM306	NOG302	Unrelated	Third Degree	13.445			0.983	0.017	0	5	4
ROM306	NOG303	Unrelated	Third Degree	13.225			0.986	0.014	0	3	2
ROM306	NOG401	Unrelated	Third Degree	14.316			1	0	0	0	1
ROM306	VOL01	Unrelated	Third Degree	16.714			1	0	0	0	1
ROM306	MEZ04	Unrelated	Third Degree	11.692			0.968	0.032	0	7	3
ROM306	VEL102	Unrelated	Third Degree	17.067			1	0	0	0	1
ROM306	MAD01	Unrelated	Third Degree	14.302			1	0	0	0	1
ROM306	ROM303	Unrelated	Third Degree	11.829			0.978	0.022	0	4	4
ROM306	ROM307	Unrelated	Third Degree	16.597			1	0	0	0	1
ROM306	ROM304	Unrelated	Third Degree	11.65			1	0	0	0	1
ROM306	ROM402	Unrelated	Third Degree	13.003			0.985	0.015	0	4	3
ROM306	NOG202	Unrelated	Third Degree	13.182			0.981	0.019	0	5	4
ROM306	MEZ03	Unrelated	Third Degree	16.751			1	0	0	0	1
ROM306	MEZ01	Unrelated	Third Degree	19.634			1	0	0	0	1
ROM306	MEZ02	Unrelated	Third Degree	17.95			1	0	0	0	1
ROM306	PAL02	Unrelated	Third Degree	12.37			0.978	0.022	0	5	3
ROM306	PAL01	Unrelated	Third Degree	14.992			1	0	0	0	1
ROM306	ROM305	Unrelated	Third Degree	16.206			1	0	0	0	1
ROM306	ROM302	Unrelated	Third Degree	11.585			0.968	0.032	0	7	7
ROM306	SOL03	Unrelated	Third Degree	11.092			0.959	0.041	0	10	6
ROM306	VEL701	Unrelated	Third Degree	10.74			0.973	0.027	0	2	2
ROM306	NOG301	Unrelated	Third Degree	12.936			0.983	0.017	0	3	2
ROM306	VEL702	Unrelated	Third Degree	13.586			1	0	0	0	1
ROM306	MOR01	Unrelated	Third Degree	12.39			0.979	0.021	0	4	3
ROM306	LAS01	Unrelated	Third Degree	18.509			1	0	0	0	1
ROM306	VAL01	Unrelated	Third Degree	12.341			0.974	0.026	0	5	3
ROM306	COR01	Unrelated	Third Degree	11.118			0.969	0.031	0	6	4
ROM306	COR02	Unrelated	Third Degree	14.52			1	0	0	0	1
ROM306	BER01	Unrelated	Third Degree	12.437			0.981	0.019	0	6	6
ROM306	MOL01	Unrelated	Third Degree	11.182			0.965	0.035	0	10	7
ROM306	STE03	Unrelated	Third Degree	11.09			0.973	0.027	0	1	1
ROM306	STE05	Unrelated	Third Degree	11.674			0.973	0.027	0	4	3
ROM306	STE04	Unrelated	Third Degree	11.922			0.972	0.028	0	4	3
ROM306	STE01	Unrelated	Third Degree	11.381			1	0	0	0	1
ROM306	ICE	Unrelated	Third Degree	16.03			1	0	0	0	1
ROM306	ROM401	Unrelated	Third Degree	13.169			0.984	0.016	0	5	4
ROM306	ROM309	Unrelated	Third Degree	12.704			0.978	0.022	0	5	3
ROM306	SOL01	Unrelated	Third Degree	19.165			1	0	0	0	1
ROM308	ROM301	Unrelated	Third Degree	11.095			0.968	0.032	0	8	6
ROM308	NOG201	Unrelated	Third Degree	12.716			1	0	0	0	1
ROM308	NOG302	Unrelated	Third Degree	13.645			1	0	0	0	1
ROM308	NOG303	Unrelated	Third Degree	12.301			0.973	0.027	0	5	4
ROM308	NOG401	Unrelated	Third Degree	16.551			1	0	0	0	1
ROM308	VOL01	Unrelated	Third Degree	11.537			0.978	0.022	0	2	2
ROM308	MEZ04	Unrelated	Third Degree	13.888			1	0	0	0	1
ROM308	VEL102	Unrelated	Third Degree	19.521			1	0	0	0	1
ROM308	MAD01	Unrelated	Third Degree	19.04			1	0	0	0	1
ROM308	ROM303	Unrelated	Third Degree	9.336			0.968	0.032	0	5	4
ROM308	ROM307	Unrelated	Third Degree	12.34			0.983	0.017	0	2	2
ROM308	ROM304	Unrelated	Third Degree	10.827			0.977	0.023	0	2	2
ROM308	ROM402	Unrelated	Third Degree	19.022			1	0	0	0	1
ROM308	NOG202	Unrelated	Third Degree	12.103			0.975	0.025	0	3	2
ROM308	MEZ03	Unrelated	Third Degree	13.026			0.984	0.016	0	4	3
ROM308	MEZ01	Unrelated	Third Degree	13.383			1	0	0	0	1
ROM308	MEZ02	Unrelated	Third Degree	14.689			1	0	0	0	1
ROM308	PAL02	Unrelated	Third Degree	11.959			0.976	0.024	0	4	2
ROM308	PAL01	Unrelated	Third Degree	15.63			1	0	0	0	1
ROM308	ROM305	Unrelated	Third Degree	19.178			1	0	0	0	1
ROM308	ROM302	Unrelated	Third Degree	13.619			1	0	0	0	1
ROM308	SOL03	Unrelated	Third Degree	11.257			0.965	0.035	0	6	4
ROM308	VEL701	Unrelated	Third Degree	11.706			0.974	0.026	0	5	3
ROM308	NOG301	Unrelated	Third Degree	18.789			1	0	0	0	1
ROM308	VEL702	Unrelated	Third Degree	11.992			0.981	0.019	0	4	4
ROM308	MOR01	Unrelated	Third Degree	19.387			1	0	0	0	1
ROM308	LAS01	Unrelated	Third Degree	18.717			1	0	0	0	1
ROM308	VAL01	Unrelated	Third Degree	12.621			0.972	0.028	0	7	5
ROM308	COR01	Unrelated	Third Degree	11.041			0.973	0.027	0	2	2
ROM308	COR02	Unrelated	Third Degree	10.489			0.964	0.036	0	8	6
ROM308	BER01	Unrelated	Third Degree	11.074			0.976	0.024	0	4	4
ROM308	MOL01	Unrelated	Third Degree	11.654			0.974	0.026	0	5	2
ROM308	STE03	Unrelated	Third Degree	15.867			1	0	0	0	1
ROM308	STE05	Unrelated	Third Degree	15.385			1	0	0	0	1
ROM308	STE04	Unrelated	Third Degree	12.228			0.971	0.029	0	7	5
ROM308	STE01	Unrelated	Third Degree	13.266			1	0	0	0	1
ROM308	ICE	Unrelated	Third Degree	17.097			1	0	0	0	1
ROM308	ROM401	Unrelated	Third Degree	12.253			0.98	0.02	0	2	2
ROM308	ROM309	Unrelated	Third Degree	2.836			0.864	0.136	0	33	9
ROM308	SOL01	Unrelated	Third Degree	15.471			1	0	0	0	1
ROM301	NOG201	Unrelated	Third Degree	12.717			1	0	0	0	1
ROM301	NOG302	Unrelated	Third Degree	11.951			0.971	0.029	0	7	3
ROM301	NOG303	Unrelated	Third Degree	15.753			1	0	0	0	1
ROM301	NOG401	Unrelated	Third Degree	11.61			0.98	0.02	0	5	4
ROM301	VOL01	Unrelated	Third Degree	12.813			1	0	0	0	1
ROM301	MEZ04	Unrelated	Third Degree	12.284			1	0	0	0	1
ROM301	VEL102	Unrelated	Third Degree	18.851			1	0	0	0	1
ROM301	MAD01	Unrelated	Third Degree	17.611			1	0	0	0	1
ROM301	ROM303	Unrelated	Third Degree	18.035			1	0	0	0	1
ROM301	ROM307	Unrelated	Third Degree	13.389			0.985	0.015	0	4	3
ROM301	ROM304	Unrelated	Third Degree	14.441			1	0	0	0	1
ROM301	ROM402	Unrelated	Third Degree	12.653			1	0	0	0	1
ROM301	NOG202	Unrelated	Third Degree	16.562			1	0	0	0	1
ROM301	MEZ03	Unrelated	Third Degree	17.041			1	0	0	0	1
ROM301	MEZ01	Unrelated	Third Degree	19.45			1	0	0	0	1
ROM301	MEZ02	Unrelated	Third Degree	15.788			1	0	0	0	1
ROM301	PAL02	Unrelated	Third Degree	10.95			0.976	0.024	0	2	2
ROM301	PAL01	Unrelated	Third Degree	9.854			0.955	0.045	0	12	3
ROM301	ROM305	Unrelated	Third Degree	16.875			1	0	0	0	1
ROM301	ROM302	Unrelated	Third Degree	12.031			0.983	0.017	0	3	2
ROM301	SOL03	Unrelated	Third Degree	16.609			1	0	0	0	1
ROM301	VEL701	Unrelated	Third Degree	17.888			1	0	0	0	1
ROM301	NOG301	Unrelated	Third Degree	17.55			1	0	0	0	1
ROM301	VEL702	Unrelated	Third Degree	18.208			1	0	0	0	1
ROM301	MOR01	Unrelated	Third Degree	13.235			0.984	0.016	0	4	3
ROM301	LAS01	Unrelated	Third Degree	19.12			1	0	0	0	1
ROM301	VAL01	Unrelated	Third Degree	12.382			0.976	0.024	0	4	3
ROM301	COR01	Unrelated	Third Degree	12.184			0.983	0.017	0	1	1
ROM301	COR02	Unrelated	Third Degree	11.837			0.976	0.024	0	6	5
ROM301	BER01	Unrelated	Third Degree	15.944			1	0	0	0	1
ROM301	MOL01	Unrelated	Third Degree	14.909			1	0	0	0	1
ROM301	STE03	Unrelated	Third Degree	11.088			0.969	0.031	0	4	3
ROM301	STE05	Unrelated	Third Degree	15.787			1	0	0	0	1
ROM301	STE04	Unrelated	Third Degree	12.193			0.976	0.024	0	6	3
ROM301	STE01	Unrelated	Third Degree	11.587			1	0	0	0	1
ROM301	ICE	Unrelated	Third Degree	16.816			1	0	0	0	1
ROM301	ROM401	Unrelated	Third Degree	17.765			1	0	0	0	1
ROM301	ROM309	Unrelated	Third Degree	12.985			0.985	0.015	0	4	4
ROM301	SOL01	Unrelated	Third Degree	11.584			0.982	0.018	0	1	1
NOG201	NOG302	Unrelated	Third Degree	12.162			0.975	0.025	0	6	4
NOG201	NOG303	Unrelated	Third Degree	11.835			0.977	0.023	0	5	3
NOG201	NOG401	Unrelated	Third Degree	12.777			0.981	0.019	0	5	5
NOG201	VOL01	Unrelated	Third Degree	19.111			1	0	0	0	1
NOG201	MEZ04	Unrelated	Third Degree	11.267			0.97	0.03	0	4	3
NOG201	VEL102	Unrelated	Third Degree	14.754			1	0	0	0	1
NOG201	MAD01	Unrelated	Third Degree	20.586			1	0	0	0	1
NOG201	ROM303	Unrelated	Third Degree	12.357			0.978	0.022	0	4	2
NOG201	ROM307	Unrelated	Third Degree	16.202			1	0	0	0	1
NOG201	ROM304	Unrelated	Third Degree	10.993			0.972	0.028	0	8	6
NOG201	ROM402	Unrelated	Third Degree	12.087			0.98	0.02	0	4	3
NOG201	MEZ03	Unrelated	Third Degree	11.05			0.971	0.029	0	6	2
NOG201	MEZ01	Unrelated	Third Degree	18.239			1	0	0	0	1
NOG201	MEZ02	Unrelated	Third Degree	18.851			1	0	0	0	1
NOG201	PAL02	Unrelated	Third Degree	11.769			0.981	0.019	0	1	1
NOG201	PAL01	Unrelated	Third Degree	15.644			1	0	0	0	1
NOG201	ROM305	Unrelated	Third Degree	13.351			1	0	0	0	1
NOG201	ROM302	Unrelated	Third Degree	11.502			0.976	0.024	0	3	2
NOG201	SOL03	Unrelated	Third Degree	11.518			0.971	0.029	0	8	5
NOG201	VEL701	Unrelated	Third Degree	12.221			0.979	0.021	0	6	4
NOG201	NOG301	Unrelated	Third Degree	12.993			0.982	0.018	0	5	3
NOG201	VEL702	Unrelated	Third Degree	11.396			0.963	0.037	0	8	5
NOG201	MOR01	Unrelated	Third Degree	11.783			0.968	0.032	0	9	4
NOG201	LAS01	Unrelated	Third Degree	12.229			0.982	0.018	0	3	2
NOG201	VAL01	Unrelated	Third Degree	13.387			0.982	0.018	0	5	4
NOG201	COR01	Unrelated	Third Degree	11.645			0.972	0.028	0	5	2
NOG201	COR02	Unrelated	Third Degree	10.93			0.962	0.038	0	6	5
NOG201	BER01	Unrelated	Third Degree	11.145			0.966	0.034	0	8	3
NOG201	MOL01	Unrelated	Third Degree	10.768			0.968	0.032	0	4	4
NOG201	STE03	Unrelated	Third Degree	13.974			1	0	0	0	1
NOG201	STE05	Unrelated	Third Degree	11.369			0.974	0.026	0	3	3
NOG201	STE04	Unrelated	Third Degree	15.16			1	0	0	0	1
NOG201	STE01	Unrelated	Third Degree	13.994			1	0	0	0	1
NOG201	ICE	Unrelated	Third Degree	11.382			0.972	0.028	0	5	4
NOG201	ROM401	Unrelated	Third Degree	11.509			0.974	0.026	0	3	2
NOG201	ROM309	Unrelated	Third Degree	14.303			1	0	0	0	1
NOG201	SOL01	Unrelated	Third Degree	12.278			0.977	0.023	0	7	5
NOG302	NOG401	Unrelated	Third Degree	17.895			1	0	0	0	1
NOG302	VOL01	Unrelated	Third Degree	18.204			1	0	0	0	1
NOG302	MEZ04	Unrelated	Third Degree	11.875			0.963	0.037	0	11	7
NOG302	VEL102	Unrelated	Third Degree	17.531			1	0	0	0	1
NOG302	MAD01	Unrelated	Third Degree	20.28			1	0	0	0	1
NOG302	ROM303	Unrelated	Third Degree	10.701			0.973	0.027	0	4	3
NOG302	ROM307	Unrelated	Third Degree	12.706			0.98	0.02	0	5	2
NOG302	ROM304	Unrelated	Third Degree	9.825			0.946	0.054	0	14	8
NOG302	ROM402	Unrelated	Third Degree	10.7			0.961	0.039	0	9	4
NOG302	NOG202	Unrelated	Third Degree	16.889			1	0	0	0	1
NOG302	MEZ03	Unrelated	Third Degree	12.164			0.98	0.02	0	3	2
NOG302	MEZ01	Unrelated	Third Degree	19.554			1	0	0	0	1
NOG302	MEZ02	Unrelated	Third Degree	14.177			1	0	0	0	1
NOG302	PAL02	Unrelated	Third Degree	11.732			0.978	0.022	0	2	1
NOG302	PAL01	Unrelated	Third Degree	11.133			0.972	0.028	0	5	4
NOG302	ROM305	Unrelated	Third Degree	17.527			1	0	0	0	1
NOG302	ROM302	Unrelated	Third Degree	11.542			0.975	0.025	0	4	2
NOG302	SOL03	Unrelated	Third Degree	11.301			0.961	0.039	0	10	6
NOG302	VEL701	Unrelated	Third Degree	11.708			0.975	0.025	0	4	2
NOG302	NOG301	Unrelated	Third Degree	15.774			1	0	0	0	1
NOG302	VEL702	Unrelated	Third Degree	11.969			0.978	0.022	0	2	2
NOG302	MOR01	Unrelated	Third Degree	16.777			1	0	0	0	1
NOG302	LAS01	Unrelated	Third Degree	17.648			1	0	0	0	1
NOG302	VAL01	Unrelated	Third Degree	11.174			0.963	0.037	0	8	3
NOG302	COR01	Unrelated	Third Degree	12.03			0.967	0.033	0	9	7
NOG302	COR02	Unrelated	Third Degree	11.669			0.965	0.035	0	8	6
NOG302	BER01	Unrelated	Third Degree	15.277			1	0	0	0	1
NOG302	MOL01	Unrelated	Third Degree	11.337			0.978	0.022	0	3	2
NOG302	STE03	Unrelated	Third Degree	10.736			0.967	0.033	0	5	3
NOG302	STE05	Unrelated	Third Degree	16.319			1	0	0	0	1
NOG302	STE04	Unrelated	Third Degree	15.324			1	0	0	0	1
NOG302	STE01	Unrelated	Third Degree	12.339			1	0	0	0	1
NOG302	ICE	Unrelated	Third Degree	12.471			0.985	0.015	0	1	1
NOG302	ROM401	Unrelated	Third Degree	14.597			1	0	0	0	1
NOG302	ROM309	Unrelated	Third Degree	14.252			1	0	0	0	1
NOG302	SOL01	Unrelated	Third Degree	12.075			0.976	0.024	0	6	3
NOG303	NOG401	Unrelated	Third Degree	18.124			1	0	0	0	1
NOG303	VOL01	Unrelated	Third Degree	19.189			1	0	0	0	1
NOG303	MEZ04	Unrelated	Third Degree	11.008			0.969	0.031	0	6	3
NOG303	VEL102	Unrelated	Third Degree	13.452			1	0	0	0	1
NOG303	MAD01	Unrelated	Third Degree	19.914			1	0	0	0	1
NOG303	ROM303	Unrelated	Third Degree	11.386			0.972	0.028	0	6	4
NOG303	ROM307	Unrelated	Third Degree	12.618			0.979	0.021	0	3	3
NOG303	ROM304	Unrelated	Third Degree	11.391			0.966	0.034	0	9	7
NOG303	ROM402	Unrelated	Third Degree	12.197			0.973	0.027	0	2	2
NOG303	NOG202	Unrelated	Third Degree	16.495			1	0	0	0	1
NOG303	MEZ03	Unrelated	Third Degree	14.817			1	0	0	0	1
NOG303	MEZ01	Unrelated	Third Degree	16.624			1	0	0	0	1
NOG303	MEZ02	Unrelated	Third Degree	15.408			1	0	0	0	1
NOG303	PAL02	Unrelated	Third Degree	11.65			0.977	0.023	0	6	5
NOG303	PAL01	Unrelated	Third Degree	12.317			0.974	0.026	0	7	4
NOG303	ROM305	Unrelated	Third Degree	12.454			0.972	0.028	0	6	4
NOG303	ROM302	Unrelated	Third Degree	9.901			0.945	0.055	0	15	7
NOG303	SOL03	Unrelated	Third Degree	11.321			0.967	0.033	0	7	4
NOG303	VEL701	Unrelated	Third Degree	11.268			0.973	0.027	0	5	3
NOG303	NOG301	Unrelated	Third Degree	12.418			0.978	0.022	0	4	2
NOG303	VEL702	Unrelated	Third Degree	12.451			1	0	0	0	1
NOG303	MOR01	Unrelated	Third Degree	12.077			1	0	0	0	1
NOG303	LAS01	Unrelated	Third Degree	16.239			1	0	0	0	1
NOG303	VAL01	Unrelated	Third Degree	12.484			0.973	0.027	0	6	3
NOG303	COR01	Unrelated	Third Degree	12.732			0.979	0.021	0	6	4
NOG303	COR02	Unrelated	Third Degree	11.245			0.964	0.036	0	7	3
NOG303	BER01	Unrelated	Third Degree	12.28			0.981	0.019	0	4	3
NOG303	MOL01	Unrelated	Third Degree	11.412			0.971	0.029	0	4	4
NOG303	STE03	Unrelated	Third Degree	12.66			1	0	0	0	1
NOG303	STE05	Unrelated	Third Degree	11.432			0.969	0.031	0	6	3
NOG303	STE04	Unrelated	Third Degree	15.954			1	0	0	0	1
NOG303	STE01	Unrelated	Third Degree	12.28			1	0	0	0	1
NOG303	ICE	Unrelated	Third Degree	13.403			1	0	0	0	1
NOG303	ROM401	Unrelated	Third Degree	12.066			0.982	0.018	0	3	3
NOG303	ROM309	Unrelated	Third Degree	11.879			0.972	0.028	0	8	6
NOG303	SOL01	Unrelated	Third Degree	14.103			1	0	0	0	1
NOG401	VOL01	Unrelated	Third Degree	11.366			0.983	0.017	0	1	1
NOG401	MEZ04	Unrelated	Third Degree	12.053			0.983	0.017	0	2	1
NOG401	VEL102	Unrelated	Third Degree	11.602			0.978	0.022	0	3	2
NOG401	MAD01	Unrelated	Third Degree	18.772			1	0	0	0	1
NOG401	ROM303	Unrelated	Third Degree	11.747			0.968	0.032	0	9	6
NOG401	ROM307	Unrelated	Third Degree	19.525			1	0	0	0	1
NOG401	ROM304	Unrelated	Third Degree	9.853			0.967	0.033	0	5	4
NOG401	ROM402	Unrelated	Third Degree	17.403			1	0	0	0	1
NOG401	NOG202	Unrelated	Third Degree	12.524			0.974	0.026	0	7	6
NOG401	MEZ03	Unrelated	Third Degree	18.512			1	0	0	0	1
NOG401	MEZ01	Unrelated	Third Degree	18.261			1	0	0	0	1
NOG401	MEZ02	Unrelated	Third Degree	17.381			1	0	0	0	1
NOG401	PAL02	Unrelated	Third Degree	11.087			0.97	0.03	0	7	5
NOG401	PAL01	Unrelated	Third Degree	12.518			0.983	0.017	0	1	1
NOG401	ROM305	Unrelated	Third Degree	12.949			0.984	0.016	0	4	3
NOG401	ROM302	Unrelated	Third Degree	16.918			1	0	0	0	1
NOG401	SOL03	Unrelated	Third Degree	14.09			1	0	0	0	1
NOG401	VEL701	Unrelated	Third Degree	16.843			1	0	0	0	1
NOG401	NOG301	Unrelated	Third Degree	15.304			1	0	0	0	1
NOG401	VEL702	Unrelated	Third Degree	12.158			1	0	0	0	1
NOG401	MOR01	Unrelated	Third Degree	15.143			1	0	0	0	1
NOG401	LAS01	Unrelated	Third Degree	15.484			1	0	0	0	1
NOG401	VAL01	Unrelated	Third Degree	12.412			0.973	0.027	0	5	4
NOG401	COR01	Unrelated	Third Degree	13.965			1	0	0	0	1
NOG401	COR02	Unrelated	Third Degree	11.555			0.971	0.029	0	7	4
NOG401	BER01	Unrelated	Third Degree	11.589			0.975	0.025	0	4	3
NOG401	MOL01	Unrelated	Third Degree	15.486			1	0	0	0	1
NOG401	STE03	Unrelated	Third Degree	13.781			1	0	0	0	1
NOG401	STE05	Unrelated	Third Degree	17.954			1	0	0	0	1
NOG401	STE04	Unrelated	Third Degree	12.019			0.978	0.022	0	4	3
NOG401	STE01	Unrelated	Third Degree	8.632			1	0	0	0	1
NOG401	ICE	Unrelated	Third Degree	14.96			1	0	0	0	1
NOG401	ROM401	Unrelated	Third Degree	14.612			1	0	0	0	1
NOG401	ROM309	Unrelated	Third Degree	12.013			0.979	0.021	0	3	2
NOG401	SOL01	Unrelated	Third Degree	17.135			1	0	0	0	1
VOL01	MEZ04	Unrelated	Third Degree	19.494			1	0	0	0	1
VOL01	VEL102	Unrelated	Third Degree	15.21			1	0	0	0	1
VOL01	MAD01	Unrelated	Third Degree	19.208			1	0	0	0	1
VOL01	ROM303	Unrelated	Third Degree	17.199			1	0	0	0	1
VOL01	ROM307	Unrelated	Third Degree	19.846			1	0	0	0	1
VOL01	ROM304	Unrelated	Third Degree	14.646			1	0	0	0	1
VOL01	ROM402	Unrelated	Third Degree	16.283			1	0	0	0	1
VOL01	NOG202	Unrelated	Third Degree	19.35			1	0	0	0	1
VOL01	MEZ03	Unrelated	Third Degree	18.755			1	0	0	0	1
VOL01	MEZ01	Unrelated	Third Degree	17.975			1	0	0	0	1
VOL01	MEZ02	Unrelated	Third Degree	17.867			1	0	0	0	1
VOL01	PAL02	Unrelated	Third Degree	17.855			1	0	0	0	1
VOL01	PAL01	Unrelated	Third Degree	17.731			1	0	0	0	1
VOL01	ROM305	Unrelated	Third Degree	18.245			1	0	0	0	1
VOL01	ROM302	Unrelated	Third Degree	17.956			1	0	0	0	1
VOL01	SOL03	Unrelated	Third Degree	14.716			1	0	0	0	1
VOL01	VEL701	Unrelated	Third Degree	15.051			1	0	0	0	1
VOL01	NOG301	Unrelated	Third Degree	16.686			1	0	0	0	1
VOL01	VEL702	Unrelated	Third Degree	15.708			1	0	0	0	1
VOL01	MOR01	Unrelated	Third Degree	18.418			1	0	0	0	1
VOL01	LAS01	Unrelated	Third Degree	17.619			1	0	0	0	1
VOL01	VAL01	Unrelated	Third Degree	13.92			1	0	0	0	1
VOL01	COR01	Unrelated	Third Degree	10.667			0.969	0.031	0	8	3
VOL01	COR02	Unrelated	Third Degree	10.558			0.971	0.029	0	5	3
VOL01	BER01	Unrelated	Third Degree	19.284			1	0	0	0	1
VOL01	MOL01	Unrelated	Third Degree	12.613			1	0	0	0	1
VOL01	STE03	Unrelated	Third Degree	16.959			1	0	0	0	1
VOL01	STE05	Unrelated	Third Degree	15.759			1	0	0	0	1
VOL01	STE04	Unrelated	Third Degree	15.852			1	0	0	0	1
VOL01	STE01	Unrelated	Third Degree	9.145			1	0	0	0	1
VOL01	ICE	Unrelated	Third Degree	17.284			1	0	0	0	1
VOL01	ROM401	Unrelated	Third Degree	13.186			1	0	0	0	1
VOL01	ROM309	Unrelated	Third Degree	15.418			1	0	0	0	1
VOL01	SOL01	Unrelated	Third Degree	18.687			1	0	0	0	1
MEZ04	VEL102	Unrelated	Third Degree	17.72			1	0	0	0	1
MEZ04	MAD01	Unrelated	Third Degree	16.942			1	0	0	0	1
MEZ04	ROM303	Unrelated	Third Degree	12.21			0.979	0.021	0	2	2
MEZ04	ROM307	Unrelated	Third Degree	11.969			0.971	0.029	0	6	3
MEZ04	ROM304	Unrelated	Third Degree	10.632			0.972	0.028	0	2	2
MEZ04	ROM402	Unrelated	Third Degree	11.753			0.979	0.021	0	6	4
MEZ04	NOG202	Unrelated	Third Degree	15.203			1	0	0	0	1
MEZ04	MEZ03	Unrelated	Third Degree	13.267			1	0	0	0	1
MEZ04	MEZ01	Unrelated	Third Degree	18.643			1	0	0	0	1
MEZ04	MEZ02	Unrelated	Third Degree	18.98			1	0	0	0	1
MEZ04	PAL02	Unrelated	Third Degree	13			1	0	0	0	1
MEZ04	PAL01	Unrelated	Third Degree	13.488			1	0	0	0	1
MEZ04	ROM305	Unrelated	Third Degree	10.737			0.967	0.033	0	7	3
MEZ04	ROM302	Unrelated	Third Degree	11.144			0.971	0.029	0	6	3
MEZ04	SOL03	Unrelated	Third Degree	9.337			0.946	0.054	0	15	5
MEZ04	VEL701	Unrelated	Third Degree	15.468			1	0	0	0	1
MEZ04	NOG301	Unrelated	Third Degree	12.124			0.981	0.019	0	4	2
MEZ04	VEL702	Unrelated	Third Degree	18.423			1	0	0	0	1
MEZ04	MOR01	Unrelated	Third Degree	17.685			1	0	0	0	1
MEZ04	LAS01	Unrelated	Third Degree	15.066			1	0	0	0	1
MEZ04	VAL01	Unrelated	Third Degree	11.67			0.967	0.033	0	7	3
MEZ04	COR01	Unrelated	Third Degree	10.172			0.963	0.037	0	9	5
MEZ04	COR02	Unrelated	Third Degree	13.21			1	0	0	0	1
MEZ04	BER01	Unrelated	Third Degree	13.855			1	0	0	0	1
MEZ04	MOL01	Unrelated	Third Degree	14.751			1	0	0	0	1
MEZ04	STE03	Unrelated	Third Degree	13.345			1	0	0	0	1
MEZ04	STE05	Unrelated	Third Degree	12.225			0.978	0.022	0	3	2
MEZ04	STE04	Unrelated	Third Degree	17.909			1	0	0	0	1
MEZ04	STE01	Unrelated	Third Degree	10.241			1	0	0	0	1
MEZ04	ICE	Unrelated	Third Degree	11.364			0.977	0.023	0	3	3
MEZ04	ROM401	Unrelated	Third Degree	11.82			0.974	0.026	0	8	6
MEZ04	ROM309	Unrelated	Third Degree	12.426			0.974	0.026	0	5	3
MEZ04	SOL01	Unrelated	Third Degree	15.316			1	0	0	0	1
VEL102	MAD01	Unrelated	Third Degree	14.446			1	0	0	0	1
VEL102	ROM303	Unrelated	Third Degree	18.621			1	0	0	0	1
VEL102	ROM307	Unrelated	Third Degree	16.993			1	0	0	0	1
VEL102	ROM304	Unrelated	Third Degree	16.331			1	0	0	0	1
VEL102	ROM402	Unrelated	Third Degree	20.001			1	0	0	0	1
VEL102	NOG202	Unrelated	Third Degree	19.811			1	0	0	0	1
VEL102	MEZ03	Unrelated	Third Degree	18.661			1	0	0	0	1
VEL102	MEZ01	Unrelated	Third Degree	19.492			1	0	0	0	1
VEL102	MEZ02	Unrelated	Third Degree	15.854			1	0	0	0	1
VEL102	PAL02	Unrelated	Third Degree	12.154			0.981	0.019	0	3	1
VEL102	PAL01	Unrelated	Third Degree	13.286			0.985	0.015	0	4	3
VEL102	ROM305	Unrelated	Third Degree	19.884			1	0	0	0	1
VEL102	ROM302	Unrelated	Third Degree	15.189			1	0	0	0	1
VEL102	SOL03	Unrelated	Third Degree	19.535			1	0	0	0	1
VEL102	VEL701	Unrelated	Third Degree	9.898			0.964	0.036	0	5	4
VEL102	NOG301	Unrelated	Third Degree	18.899			1	0	0	0	1
VEL102	VEL702	Unrelated	Third Degree	9.784			0.943	0.057	0	15	8
VEL102	MOR01	Unrelated	Third Degree	14.804			1	0	0	0	1
VEL102	LAS01	Unrelated	Third Degree	16.858			1	0	0	0	1
VEL102	VAL01	Unrelated	Third Degree	12.761			0.974	0.026	0	7	5
VEL102	COR01	Unrelated	Third Degree	19.742			1	0	0	0	1
VEL102	COR02	Unrelated	Third Degree	12.591			0.982	0.018	0	2	1
VEL102	BER01	Unrelated	Third Degree	12.629			0.985	0.015	0	2	1
VEL102	MOL01	Unrelated	Third Degree	17.912			1	0	0	0	1
VEL102	STE03	Unrelated	Third Degree	18.161			1	0	0	0	1
VEL102	STE05	Unrelated	Third Degree	17.241			1	0	0	0	1
VEL102	STE04	Unrelated	Third Degree	17.103			1	0	0	0	1
VEL102	STE01	Unrelated	Third Degree	12.017			1	0	0	0	1
VEL102	ICE	Unrelated	Third Degree	13.891			1	0	0	0	1
VEL102	ROM401	Unrelated	Third Degree	16.842			1	0	0	0	1
VEL102	ROM309	Unrelated	Third Degree	14.003			1	0	0	0	1
VEL102	SOL01	Unrelated	Third Degree	8.282			0.936	0.064	0	18	7
MAD01	ROM303	Unrelated	Third Degree	19.034			1	0	0	0	1
MAD01	ROM307	Unrelated	Third Degree	19.361			1	0	0	0	1
MAD01	ROM304	Unrelated	Third Degree	12.995			1	0	0	0	1
MAD01	ROM402	Unrelated	Third Degree	20.151			1	0	0	0	1
MAD01	NOG202	Unrelated	Third Degree	20.095			1	0	0	0	1
MAD01	MEZ03	Unrelated	Third Degree	19.454			1	0	0	0	1
MAD01	MEZ01	Unrelated	Third Degree	17.01			1	0	0	0	1
MAD01	MEZ02	Unrelated	Third Degree	12.532			0.982	0.018	0	2	1
MAD01	PAL02	Unrelated	Third Degree	19.902			1	0	0	0	1
MAD01	PAL01	Unrelated	Third Degree	19.956			1	0	0	0	1
MAD01	ROM305	Unrelated	Third Degree	13.451			1	0	0	0	1
MAD01	ROM302	Unrelated	Third Degree	18.511			1	0	0	0	1
MAD01	SOL03	Unrelated	Third Degree	20.285			1	0	0	0	1
MAD01	VEL701	Unrelated	Third Degree	13.473			1	0	0	0	1
MAD01	NOG301	Unrelated	Third Degree	19.56			1	0	0	0	1
MAD01	VEL702	Unrelated	Third Degree	16.605			1	0	0	0	1
MAD01	MOR01	Unrelated	Third Degree	18.119			1	0	0	0	1
MAD01	LAS01	Unrelated	Third Degree	17.854			1	0	0	0	1
MAD01	VAL01	Unrelated	Third Degree	20.367			1	0	0	0	1
MAD01	COR01	Unrelated	Third Degree	20.881			1	0	0	0	1
MAD01	COR02	Unrelated	Third Degree	17.17			1	0	0	0	1
MAD01	BER01	Unrelated	Third Degree	17.557			1	0	0	0	1
MAD01	MOL01	Unrelated	Third Degree	18.835			1	0	0	0	1
MAD01	STE03	Unrelated	Third Degree	17.236			1	0	0	0	1
MAD01	STE05	Unrelated	Third Degree	19.936			1	0	0	0	1
MAD01	STE04	Unrelated	Third Degree	20.042			1	0	0	0	1
MAD01	STE01	Unrelated	Third Degree	14.814			1	0	0	0	1
MAD01	ICE	Unrelated	Third Degree	17.436			1	0	0	0	1
MAD01	ROM401	Unrelated	Third Degree	18.824			1	0	0	0	1
MAD01	ROM309	Unrelated	Third Degree	19.374			1	0	0	0	1
MAD01	SOL01	Unrelated	Third Degree	17.331			1	0	0	0	1
ROM303	ROM307	Unrelated	Third Degree	13.067			0.982	0.018	0	5	4
ROM303	ROM304	Unrelated	Third Degree	11.21			0.975	0.025	0	3	3
ROM303	ROM402	Unrelated	Third Degree	17.824			1	0	0	0	1
ROM303	NOG202	Unrelated	Third Degree	12.112			0.968	0.032	0	10	7
ROM303	MEZ03	Unrelated	Third Degree	16.327			1	0	0	0	1
ROM303	MEZ01	Unrelated	Third Degree	13.944			1	0	0	0	1
ROM303	MEZ02	Unrelated	Third Degree	12.588			0.975	0.025	0	6	4
ROM303	PAL02	Unrelated	Third Degree	11.491			0.966	0.034	0	9	7
ROM303	PAL01	Unrelated	Third Degree	10.524			0.961	0.039	0	9	5
ROM303	ROM305	Unrelated	Third Degree	12.204			0.977	0.023	0	4	2
ROM303	SOL03	Unrelated	Third Degree	12.218			0.974	0.026	0	5	3
ROM303	VEL701	Unrelated	Third Degree	11.562			0.976	0.024	0	3	2
ROM303	NOG301	Unrelated	Third Degree	11.06			0.964	0.036	0	7	4
ROM303	VEL702	Unrelated	Third Degree	11.587			0.977	0.023	0	3	2
ROM303	MOR01	Unrelated	Third Degree	15.818			1	0	0	0	1
ROM303	LAS01	Unrelated	Third Degree	14.172			1	0	0	0	1
ROM303	VAL01	Unrelated	Third Degree	12.885			0.978	0.022	0	5	3
ROM303	COR01	Unrelated	Third Degree	9.869			0.959	0.041	0	11	6
ROM303	COR02	Unrelated	Third Degree	8.254			0.942	0.058	0	16	9
ROM303	BER01	Unrelated	Third Degree	12.338			0.97	0.03	0	9	7
ROM303	MOL01	Unrelated	Third Degree	10.994			0.969	0.031	0	7	3
ROM303	STE03	Unrelated	Third Degree	11.833			1	0	0	0	1
ROM303	STE05	Unrelated	Third Degree	11.819			0.968	0.032	0	8	5
ROM303	STE04	Unrelated	Third Degree	12.405			0.977	0.023	0	6	4
ROM303	STE01	Unrelated	Third Degree	13.207			1	0	0	0	1
ROM303	ICE	Unrelated	Third Degree	12.393			1	0	0	0	1
ROM303	ROM401	Unrelated	Third Degree	12.023			0.973	0.027	0	7	4
ROM303	ROM309	Unrelated	Third Degree	12.136			0.98	0.02	0	4	2
ROM303	SOL01	Unrelated	Third Degree	16.615			1	0	0	0	1
ROM307	ROM304	Unrelated	Third Degree	11.144			0.985	0.015	0	4	3
ROM307	ROM402	Unrelated	Third Degree	1.721			0.838	0.162	0	45	10
ROM307	NOG202	Unrelated	Third Degree	19.261			1	0	0	0	1
ROM307	MEZ03	Unrelated	Third Degree	19.239			1	0	0	0	1
ROM307	MEZ01	Unrelated	Third Degree	19.855			1	0	0	0	1
ROM307	MEZ02	Unrelated	Third Degree	18.416			1	0	0	0	1
ROM307	PAL02	Unrelated	Third Degree	16.333			1	0	0	0	1
ROM307	PAL01	Unrelated	Third Degree	12.798			0.976	0.024	0	6	4
ROM307	ROM305	Unrelated	Third Degree	14.802			1	0	0	0	1
ROM307	ROM302	Unrelated	Third Degree	11.275			0.966	0.034	0	9	2
ROM307	SOL03	Unrelated	Third Degree	18.278			1	0	0	0	1
ROM307	VEL701	Unrelated	Third Degree	19.481			1	0	0	0	1
ROM307	NOG301	Unrelated	Third Degree	18.3			1	0	0	0	1
ROM307	VEL702	Unrelated	Third Degree	16.056			1	0	0	0	1
ROM307	MOR01	Unrelated	Third Degree	19.457			1	0	0	0	1
ROM307	LAS01	Unrelated	Third Degree	20.162			1	0	0	0	1
ROM307	VAL01	Unrelated	Third Degree	18.063			1	0	0	0	1
ROM307	COR01	Unrelated	Third Degree	18.234			1	0	0	0	1
ROM307	COR02	Unrelated	Third Degree	19.286			1	0	0	0	1
ROM307	BER01	Unrelated	Third Degree	18.812			1	0	0	0	1
ROM307	MOL01	Unrelated	Third Degree	18.689			1	0	0	0	1
ROM307	STE03	Unrelated	Third Degree	11.483			1	0	0	0	1
ROM307	STE05	Unrelated	Third Degree	15.387			1	0	0	0	1
ROM307	STE04	Unrelated	Third Degree	13.147			1	0	0	0	1
ROM307	STE01	Unrelated	Third Degree	9.697			1	0	0	0	1
ROM307	ICE	Unrelated	Third Degree	17.449			1	0	0	0	1
ROM307	ROM401	Unrelated	Third Degree	11.576			0.978	0.022	0	3	2
ROM307	ROM309	Unrelated	Third Degree	14.093			1	0	0	0	1
ROM307	SOL01	Unrelated	Third Degree	18.833			1	0	0	0	1
ROM304	ROM402	Unrelated	Third Degree	12.514			0.982	0.018	0	5	4
ROM304	NOG202	Unrelated	Third Degree	11.927			0.977	0.023	0	4	2
ROM304	MEZ03	Unrelated	Third Degree	11.7			0.978	0.022	0	4	2
ROM304	MEZ01	Unrelated	Third Degree	18.269			1	0	0	0	1
ROM304	MEZ02	Unrelated	Third Degree	14.264			1	0	0	0	1
ROM304	PAL02	Unrelated	Third Degree	10.647			0.966	0.034	0	6	5
ROM304	PAL01	Unrelated	Third Degree	16.467			1	0	0	0	1
ROM304	ROM305	Unrelated	Third Degree	11.583			0.977	0.023	0	3	2
ROM304	ROM302	Unrelated	Third Degree	12.39			0.975	0.025	0	7	5
ROM304	SOL03	Unrelated	Third Degree	12.43			0.974	0.026	0	7	3
ROM304	VEL701	Unrelated	Third Degree	14.892			1	0	0	0	1
ROM304	NOG301	Unrelated	Third Degree	14.505			1	0	0	0	1
ROM304	VEL702	Unrelated	Third Degree	12.277			1	0	0	0	1
ROM304	MOR01	Unrelated	Third Degree	14.253			1	0	0	0	1
ROM304	LAS01	Unrelated	Third Degree	11.949			0.983	0.017	0	3	2
ROM304	VAL01	Unrelated	Third Degree	12.127			0.969	0.031	0	7	5
ROM304	COR01	Unrelated	Third Degree	9.829			0.958	0.042	0	13	7
ROM304	COR02	Unrelated	Third Degree	6.316			0.923	0.077	0	19	11
ROM304	BER01	Unrelated	Third Degree	10.494			0.963	0.037	0	10	7
ROM304	MOL01	Unrelated	Third Degree	15.498			1	0	0	0	1
ROM304	STE03	Unrelated	Third Degree	13.333			1	0	0	0	1
ROM304	STE05	Unrelated	Third Degree	17.115			1	0	0	0	1
ROM304	STE04	Unrelated	Third Degree	12.493			0.98	0.02	0	5	3
ROM304	STE01	Unrelated	Third Degree	7.468			0.948	0.052	0	6	2
ROM304	ICE	Unrelated	Third Degree	10.253			0.966	0.034	0	7	5
ROM304	ROM401	Unrelated	Third Degree	9.966			0.964	0.036	0	8	5
ROM304	ROM309	Unrelated	Third Degree	15.55			1	0	0	0	1
ROM304	SOL01	Unrelated	Third Degree	12.683			1	0	0	0	1
ROM402	NOG202	Unrelated	Third Degree	16.967			1	0	0	0	1
ROM402	MEZ03	Unrelated	Third Degree	17.289			1	0	0	0	1
ROM402	MEZ01	Unrelated	Third Degree	19.469			1	0	0	0	1
ROM402	MEZ02	Unrelated	Third Degree	14.23			1	0	0	0	1
ROM402	PAL02	Unrelated	Third Degree	17.14			1	0	0	0	1
ROM402	PAL01	Unrelated	Third Degree	19.681			1	0	0	0	1
ROM402	ROM305	Unrelated	Third Degree	12.101			0.974	0.026	0	6	4
ROM402	ROM302	Unrelated	Third Degree	11.562			0.972	0.028	0	4	3
ROM402	SOL03	Unrelated	Third Degree	15.06			1	0	0	0	1
ROM402	VEL701	Unrelated	Third Degree	12.59			0.984	0.016	0	2	1
ROM402	NOG301	Unrelated	Third Degree	19.017			1	0	0	0	1
ROM402	VEL702	Unrelated	Third Degree	16.463			1	0	0	0	1
ROM402	MOR01	Unrelated	Third Degree	19.132			1	0	0	0	1
ROM402	LAS01	Unrelated	Third Degree	18.686			1	0	0	0	1
ROM402	VAL01	Unrelated	Third Degree	12.491			0.978	0.022	0	4	2
ROM402	COR01	Unrelated	Third Degree	11.74			0.977	0.023	0	3	3
ROM402	COR02	Unrelated	Third Degree	10.817			0.961	0.039	0	7	6
ROM402	BER01	Unrelated	Third Degree	11.583			0.969	0.031	0	9	4
ROM402	MOL01	Unrelated	Third Degree	14.368			1	0	0	0	1
ROM402	STE03	Unrelated	Third Degree	18.117			1	0	0	0	1
ROM402	STE05	Unrelated	Third Degree	12.328			0.986	0.014	0	1	1
ROM402	STE04	Unrelated	Third Degree	16.51			1	0	0	0	1
ROM402	STE01	Unrelated	Third Degree	13.17			1	0	0	0	1
ROM402	ICE	Unrelated	Third Degree	13.023			0.987	0.013	0	3	3
ROM402	ROM401	Unrelated	Third Degree	15.066			1	0	0	0	1
ROM402	ROM309	Unrelated	Third Degree	12.34			0.975	0.025	0	6	5
ROM402	SOL01	Unrelated	Third Degree	11.955			0.978	0.022	0	2	2
NOG202	MEZ03	Unrelated	Third Degree	12.365			0.979	0.021	0	6	3
NOG202	MEZ01	Unrelated	Third Degree	15.146			1	0	0	0	1
NOG202	MEZ02	Unrelated	Third Degree	18.183			1	0	0	0	1
NOG202	PAL02	Unrelated	Third Degree	12.411			1	0	0	0	1
NOG202	PAL01	Unrelated	Third Degree	12.693			0.981	0.019	0	5	4
NOG202	ROM305	Unrelated	Third Degree	16.333			1	0	0	0	1
NOG202	ROM302	Unrelated	Third Degree	11.948			0.974	0.026	0	5	2
NOG202	SOL03	Unrelated	Third Degree	12.816			0.978	0.022	0	6	4
NOG202	VEL701	Unrelated	Third Degree	15.068			1	0	0	0	1
NOG202	NOG301	Unrelated	Third Degree	12.514			1	0	0	0	1
NOG202	VEL702	Unrelated	Third Degree	11.953			0.976	0.024	0	3	2
NOG202	MOR01	Unrelated	Third Degree	17.739			1	0	0	0	1
NOG202	LAS01	Unrelated	Third Degree	12.066			1	0	0	0	1
NOG202	VAL01	Unrelated	Third Degree	13.441			0.982	0.018	0	4	4
NOG202	COR01	Unrelated	Third Degree	19.281			1	0	0	0	1
NOG202	COR02	Unrelated	Third Degree	11.475			0.968	0.032	0	7	4
NOG202	BER01	Unrelated	Third Degree	11.723			0.971	0.029	0	5	3
NOG202	MOL01	Unrelated	Third Degree	13.59			1	0	0	0	1
NOG202	STE03	Unrelated	Third Degree	15.597			1	0	0	0	1
NOG202	STE05	Unrelated	Third Degree	11.474			0.977	0.023	0	2	2
NOG202	STE04	Unrelated	Third Degree	19.035			1	0	0	0	1
NOG202	STE01	Unrelated	Third Degree	8.52			1	0	0	0	1
NOG202	ICE	Unrelated	Third Degree	12.491			1	0	0	0	1
NOG202	ROM401	Unrelated	Third Degree	11.879			0.973	0.027	0	6	4
NOG202	ROM309	Unrelated	Third Degree	11.633			1	0	0	0	1
NOG202	SOL01	Unrelated	Third Degree	12.362			0.977	0.023	0	6	4
MEZ03	MEZ01	Unrelated	Third Degree	18.902			1	0	0	0	1
MEZ03	MEZ02	Unrelated	Third Degree	12.206			0.975	0.025	0	5	4
MEZ03	PAL02	Unrelated	Third Degree	11.797			0.98	0.02	0	3	3
MEZ03	PAL01	Unrelated	Third Degree	13.008			0.981	0.019	0	4	4
MEZ03	ROM305	Unrelated	Third Degree	18.324			1	0	0	0	1
MEZ03	ROM302	Unrelated	Third Degree	11.974			0.977	0.023	0	5	3
MEZ03	SOL03	Unrelated	Third Degree	15.734			1	0	0	0	1
MEZ03	VEL701	Unrelated	Third Degree	12.824			1	0	0	0	1
MEZ03	NOG301	Unrelated	Third Degree	12.805			0.981	0.019	0	4	2
MEZ03	VEL702	Unrelated	Third Degree	16.549			1	0	0	0	1
MEZ03	MOR01	Unrelated	Third Degree	12.452			0.983	0.017	0	2	2
MEZ03	LAS01	Unrelated	Third Degree	14.134			1	0	0	0	1
MEZ03	VAL01	Unrelated	Third Degree	16.38			1	0	0	0	1
MEZ03	COR01	Unrelated	Third Degree	14.073			1	0	0	0	1
MEZ03	COR02	Unrelated	Third Degree	15.931			1	0	0	0	1
MEZ03	BER01	Unrelated	Third Degree	17.263			1	0	0	0	1
MEZ03	MOL01	Unrelated	Third Degree	18.46			1	0	0	0	1
MEZ03	STE03	Unrelated	Third Degree	16.85			1	0	0	0	1
MEZ03	STE05	Unrelated	Third Degree	17.085			1	0	0	0	1
MEZ03	STE04	Unrelated	Third Degree	17.298			1	0	0	0	1
MEZ03	STE01	Unrelated	Third Degree	8.536			1	0	0	0	1
MEZ03	ICE	Unrelated	Third Degree	11.188			0.972	0.028	0	7	3
MEZ03	ROM401	Unrelated	Third Degree	11.603			0.976	0.024	0	3	3
MEZ03	ROM309	Unrelated	Third Degree	13.945			1	0	0	0	1
MEZ03	SOL01	Unrelated	Third Degree	17.376			1	0	0	0	1
MEZ01	PAL02	Unrelated	Third Degree	19.474			1	0	0	0	1
MEZ01	PAL01	Unrelated	Third Degree	19.211			1	0	0	0	1
MEZ01	ROM305	Unrelated	Third Degree	18.328			1	0	0	0	1
MEZ01	ROM302	Unrelated	Third Degree	19.163			1	0	0	0	1
MEZ01	SOL03	Unrelated	Third Degree	18.116			1	0	0	0	1
MEZ01	VEL701	Unrelated	Third Degree	18.284			1	0	0	0	1
MEZ01	NOG301	Unrelated	Third Degree	19.933			1	0	0	0	1
MEZ01	VEL702	Unrelated	Third Degree	19.212			1	0	0	0	1
MEZ01	MOR01	Unrelated	Third Degree	18.869			1	0	0	0	1
MEZ01	LAS01	Unrelated	Third Degree	18.307			1	0	0	0	1
MEZ01	VAL01	Unrelated	Third Degree	17.505			1	0	0	0	1
MEZ01	COR01	Unrelated	Third Degree	19.458			1	0	0	0	1
MEZ01	COR02	Unrelated	Third Degree	17.965			1	0	0	0	1
MEZ01	BER01	Unrelated	Third Degree	16.135			1	0	0	0	1
MEZ01	MOL01	Unrelated	Third Degree	18.574			1	0	0	0	1
MEZ01	STE03	Unrelated	Third Degree	17.214			1	0	0	0	1
MEZ01	STE05	Unrelated	Third Degree	19.344			1	0	0	0	1
MEZ01	STE04	Unrelated	Third Degree	19.046			1	0	0	0	1
MEZ01	STE01	Unrelated	Third Degree	12.671			1	0	0	0	1
MEZ01	ICE	Unrelated	Third Degree	18.854			1	0	0	0	1
MEZ01	ROM401	Unrelated	Third Degree	19.5			1	0	0	0	1
MEZ01	ROM309	Unrelated	Third Degree	18.289			1	0	0	0	1
MEZ01	SOL01	Unrelated	Third Degree	18.39			1	0	0	0	1
MEZ02	PAL02	Unrelated	Third Degree	16.107			1	0	0	0	1
MEZ02	PAL01	Unrelated	Third Degree	19.228			1	0	0	0	1
MEZ02	ROM305	Unrelated	Third Degree	13.048			0.986	0.014	0	4	3
MEZ02	ROM302	Unrelated	Third Degree	12.027			0.972	0.028	0	6	3
MEZ02	SOL03	Unrelated	Third Degree	13.578			0.985	0.015	0	3	3
MEZ02	VEL701	Unrelated	Third Degree	12.899			0.978	0.022	0	7	4
MEZ02	NOG301	Unrelated	Third Degree	16.854			1	0	0	0	1
MEZ02	VEL702	Unrelated	Third Degree	12.753			0.978	0.022	0	4	3
MEZ02	MOR01	Unrelated	Third Degree	12.613			0.978	0.022	0	5	4
MEZ02	LAS01	Unrelated	Third Degree	17.378			1	0	0	0	1
MEZ02	VAL01	Unrelated	Third Degree	12.795			0.981	0.019	0	3	2
MEZ02	COR01	Unrelated	Third Degree	20.148			1	0	0	0	1
MEZ02	COR02	Unrelated	Third Degree	15.655			1	0	0	0	1
MEZ02	BER01	Unrelated	Third Degree	14.968			1	0	0	0	1
MEZ02	MOL01	Unrelated	Third Degree	16.263			1	0	0	0	1
MEZ02	STE03	Unrelated	Third Degree	14.746			1	0	0	0	1
MEZ02	STE05	Unrelated	Third Degree	15.927			1	0	0	0	1
MEZ02	STE04	Unrelated	Third Degree	17.87			1	0	0	0	1
MEZ02	STE01	Unrelated	Third Degree	11.2			1	0	0	0	1
MEZ02	ICE	Unrelated	Third Degree	12.926			0.986	0.014	0	4	3
MEZ02	ROM401	Unrelated	Third Degree	13.428			1	0	0	0	1
MEZ02	ROM309	Unrelated	Third Degree	17.794			1	0	0	0	1
MEZ02	SOL01	Unrelated	Third Degree	17.011			1	0	0	0	1
PAL02	ROM305	Unrelated	Third Degree	13.42			1	0	0	0	1
PAL02	ROM302	Unrelated	Third Degree	10.314			0.961	0.039	0	7	2
PAL02	SOL03	Unrelated	Third Degree	11.566			0.97	0.03	0	6	4
PAL02	VEL701	Unrelated	Third Degree	11.834			0.981	0.019	0	2	2
PAL02	NOG301	Unrelated	Third Degree	11.522			0.972	0.028	0	3	3
PAL02	VEL702	Unrelated	Third Degree	13.367			0.98	0.02	0	5	5
PAL02	MOR01	Unrelated	Third Degree	13.401			1	0	0	0	1
PAL02	LAS01	Unrelated	Third Degree	14.693			1	0	0	0	1
PAL02	VAL01	Unrelated	Third Degree	11.762			0.969	0.031	0	3	3
PAL02	COR01	Unrelated	Third Degree	11.895			0.976	0.024	0	2	2
PAL02	COR02	Unrelated	Third Degree	12.164			0.969	0.031	0	7	5
PAL02	BER01	Unrelated	Third Degree	12.651			0.979	0.021	0	5	5
PAL02	MOL01	Unrelated	Third Degree	15.136			1	0	0	0	1
PAL02	STE03	Unrelated	Third Degree	14.079			1	0	0	0	1
PAL02	STE05	Unrelated	Third Degree	11.522			0.974	0.026	0	3	3
PAL02	STE04	Unrelated	Third Degree	12.032			0.97	0.03	0	7	4
PAL02	STE01	Unrelated	Third Degree	11.62			1	0	0	0	1
PAL02	ICE	Unrelated	Third Degree	12.565			1	0	0	0	1
PAL02	ROM401	Unrelated	Third Degree	13.214			1	0	0	0	1
PAL02	ROM309	Unrelated	Third Degree	10.71			0.966	0.034	0	5	3
PAL02	SOL01	Unrelated	Third Degree	10.516			0.97	0.03	0	5	3
PAL01	ROM305	Unrelated	Third Degree	14.163			1	0	0	0	1
PAL01	ROM302	Unrelated	Third Degree	10.95			0.967	0.033	0	8	3
PAL01	SOL03	Unrelated	Third Degree	15.816			1	0	0	0	1
PAL01	VEL701	Unrelated	Third Degree	13.072			1	0	0	0	1
PAL01	NOG301	Unrelated	Third Degree	12.584			0.978	0.022	0	4	3
PAL01	VEL702	Unrelated	Third Degree	14.826			1	0	0	0	1
PAL01	MOR01	Unrelated	Third Degree	17.058			1	0	0	0	1
PAL01	LAS01	Unrelated	Third Degree	18.568			1	0	0	0	1
PAL01	VAL01	Unrelated	Third Degree	12.818			0.979	0.021	0	5	3
PAL01	COR01	Unrelated	Third Degree	14.856			1	0	0	0	1
PAL01	COR02	Unrelated	Third Degree	12.477			0.978	0.022	0	5	3
PAL01	BER01	Unrelated	Third Degree	12.532			0.981	0.019	0	2	2
PAL01	MOL01	Unrelated	Third Degree	17.118			1	0	0	0	1
PAL01	STE03	Unrelated	Third Degree	16.006			1	0	0	0	1
PAL01	STE05	Unrelated	Third Degree	16.459			1	0	0	0	1
PAL01	STE04	Unrelated	Third Degree	12.695			0.983	0.017	0	3	2
PAL01	STE01	Unrelated	Third Degree	8.698			1	0	0	0	1
PAL01	ICE	Unrelated	Third Degree	17.592			1	0	0	0	1
PAL01	ROM401	Unrelated	Third Degree	17.095			1	0	0	0	1
PAL01	ROM309	Unrelated	Third Degree	12.027			0.976	0.024	0	2	1
PAL01	SOL01	Unrelated	Third Degree	15.148			1	0	0	0	1
ROM305	ROM302	Unrelated	Third Degree	14.597			1	0	0	0	1
ROM305	SOL03	Unrelated	Third Degree	11.272			0.967	0.033	0	7	5
ROM305	VEL701	Unrelated	Third Degree	12.981			0.985	0.015	0	2	1
ROM305	NOG301	Unrelated	Third Degree	14.954			1	0	0	0	1
ROM305	VEL702	Unrelated	Third Degree	16.395			1	0	0	0	1
ROM305	MOR01	Unrelated	Third Degree	16.007			1	0	0	0	1
ROM305	LAS01	Unrelated	Third Degree	18.953			1	0	0	0	1
ROM305	VAL01	Unrelated	Third Degree	17.886			1	0	0	0	1
ROM305	COR01	Unrelated	Third Degree	10.218			0.96	0.04	0	7	5
ROM305	COR02	Unrelated	Third Degree	12.251			0.978	0.022	0	4	3
ROM305	BER01	Unrelated	Third Degree	13.339			1	0	0	0	1
ROM305	MOL01	Unrelated	Third Degree	14.964			1	0	0	0	1
ROM305	STE03	Unrelated	Third Degree	10.385			0.96	0.04	0	5	3
ROM305	STE05	Unrelated	Third Degree	12.093			0.98	0.02	0	3	2
ROM305	STE04	Unrelated	Third Degree	12.507			0.988	0.012	0	2	2
ROM305	STE01	Unrelated	Third Degree	12.616			1	0	0	0	1
ROM305	ICE	Unrelated	Third Degree	11.519			0.969	0.031	0	7	4
ROM305	ROM401	Unrelated	Third Degree	12.773			0.981	0.019	0	4	3
ROM305	ROM309	Unrelated	Third Degree	12.775			0.975	0.025	0	7	5
ROM305	SOL01	Unrelated	Third Degree	19.276			1	0	0	0	1
ROM302	SOL03	Unrelated	Third Degree	12.083			0.971	0.029	0	8	5
ROM302	VEL701	Unrelated	Third Degree	14.886			1	0	0	0	1
ROM302	NOG301	Unrelated	Third Degree	11.834			0.979	0.021	0	3	2
ROM302	VEL702	Unrelated	Third Degree	12.753			0.982	0.018	0	3	2
ROM302	MOR01	Unrelated	Third Degree	13.018			1	0	0	0	1
ROM302	LAS01	Unrelated	Third Degree	15.211			1	0	0	0	1
ROM302	VAL01	Unrelated	Third Degree	13.06			0.979	0.021	0	6	4
ROM302	COR01	Unrelated	Third Degree	12.633			1	0	0	0	1
ROM302	COR02	Unrelated	Third Degree	11.116			0.967	0.033	0	5	3
ROM302	BER01	Unrelated	Third Degree	11.852			0.977	0.023	0	4	3
ROM302	MOL01	Unrelated	Third Degree	11.739			0.976	0.024	0	4	3
ROM302	STE03	Unrelated	Third Degree	10.647			0.962	0.038	0	3	2
ROM302	STE05	Unrelated	Third Degree	10.833			0.963	0.037	0	7	4
ROM302	STE04	Unrelated	Third Degree	10.918			0.957	0.043	0	9	6
ROM302	STE01	Unrelated	Third Degree	12.038			1	0	0	0	1
ROM302	ICE	Unrelated	Third Degree	16.586			1	0	0	0	1
ROM302	ROM401	Unrelated	Third Degree	13.709			1	0	0	0	1
ROM302	ROM309	Unrelated	Third Degree	11.748			0.969	0.031	0	5	3
ROM302	SOL01	Unrelated	Third Degree	12.827			1	0	0	0	1
SOL03	VEL701	Unrelated	Third Degree	14.387			1	0	0	0	1
SOL03	NOG301	Unrelated	Third Degree	14.351			1	0	0	0	1
SOL03	VEL702	Unrelated	Third Degree	12.83			0.978	0.022	0	4	3
SOL03	MOR01	Unrelated	Third Degree	17.027			1	0	0	0	1
SOL03	LAS01	Unrelated	Third Degree	12.819			0.981	0.019	0	5	4
SOL03	VAL01	Unrelated	Third Degree	11.435			0.966	0.034	0	9	5
SOL03	COR01	Unrelated	Third Degree	0.425			0.79	0.21	0	55	13
SOL03	COR02	Unrelated	Third Degree	9.115			0.944	0.056	0	17	9
SOL03	BER01	Unrelated	Third Degree	12.044			0.969	0.031	0	9	6
SOL03	MOL01	Unrelated	Third Degree	12.011			0.972	0.028	0	5	4
SOL03	STE03	Unrelated	Third Degree	9.506			0.953	0.047	0	9	3
SOL03	STE05	Unrelated	Third Degree	11.464			0.963	0.037	0	8	4
SOL03	STE04	Unrelated	Third Degree	11.486			0.96	0.04	0	10	5
SOL03	STE01	Unrelated	Third Degree	5.758			0.94	0.06	0	2	1
SOL03	ICE	Unrelated	Third Degree	12.076			0.978	0.022	0	3	2
SOL03	ROM401	Unrelated	Third Degree	13.593			1	0	0	0	1
SOL03	ROM309	Unrelated	Third Degree	13.568			1	0	0	0	1
SOL03	SOL01	Unrelated	Third Degree	13.314			0.987	0.013	0	4	2
VEL701	NOG301	Unrelated	Third Degree	18.497			1	0	0	0	1
VEL701	VEL702	Unrelated	Third Degree	9.883			0.964	0.036	0	3	3
VEL701	MOR01	Unrelated	Third Degree	12.198			0.986	0.014	0	2	1
VEL701	LAS01	Unrelated	Third Degree	12.698			1	0	0	0	1
VEL701	VAL01	Unrelated	Third Degree	13.554			1	0	0	0	1
VEL701	COR01	Unrelated	Third Degree	14.73			1	0	0	0	1
VEL701	COR02	Unrelated	Third Degree	17.304			1	0	0	0	1
VEL701	BER01	Unrelated	Third Degree	17.357			1	0	0	0	1
VEL701	MOL01	Unrelated	Third Degree	15.801			1	0	0	0	1
VEL701	STE03	Unrelated	Third Degree	14.586			1	0	0	0	1
VEL701	STE05	Unrelated	Third Degree	17.254			1	0	0	0	1
VEL701	STE04	Unrelated	Third Degree	14.337			1	0	0	0	1
VEL701	STE01	Unrelated	Third Degree	12.586			1	0	0	0	1
VEL701	ICE	Unrelated	Third Degree	11.98			0.978	0.022	0	5	4
VEL701	ROM401	Unrelated	Third Degree	11.815			0.979	0.021	0	3	2
VEL701	ROM309	Unrelated	Third Degree	16.474			1	0	0	0	1
VEL701	SOL01	Unrelated	Third Degree	10.463			0.964	0.036	0	6	3
NOG301	VEL702	Unrelated	Third Degree	15.146			1	0	0	0	1
NOG301	MOR01	Unrelated	Third Degree	16.761			1	0	0	0	1
NOG301	LAS01	Unrelated	Third Degree	18.979			1	0	0	0	1
NOG301	VAL01	Unrelated	Third Degree	14.958			1	0	0	0	1
NOG301	COR01	Unrelated	Third Degree	13.318			0.978	0.022	0	6	5
NOG301	COR02	Unrelated	Third Degree	12.644			0.976	0.024	0	5	4
NOG301	BER01	Unrelated	Third Degree	12.548			0.98	0.02	0	2	2
NOG301	MOL01	Unrelated	Third Degree	14.228			1	0	0	0	1
NOG301	STE03	Unrelated	Third Degree	15.741			1	0	0	0	1
NOG301	STE05	Unrelated	Third Degree	17.872			1	0	0	0	1
NOG301	STE04	Unrelated	Third Degree	14.09			1	0	0	0	1
NOG301	STE01	Unrelated	Third Degree	13.165			1	0	0	0	1
NOG301	ICE	Unrelated	Third Degree	15.375			1	0	0	0	1
NOG301	ROM401	Unrelated	Third Degree	12.737			0.983	0.017	0	2	2
NOG301	ROM309	Unrelated	Third Degree	13.522			1	0	0	0	1
NOG301	SOL01	Unrelated	Third Degree	17.881			1	0	0	0	1
VEL702	MOR01	Unrelated	Third Degree	12.703			0.987	0.013	0	3	2
VEL702	LAS01	Unrelated	Third Degree	18.113			1	0	0	0	1
VEL702	VAL01	Unrelated	Third Degree	13.9			1	0	0	0	1
VEL702	COR01	Unrelated	Third Degree	15.767			1	0	0	0	1
VEL702	COR02	Unrelated	Third Degree	12.126			0.977	0.023	0	6	5
VEL702	BER01	Unrelated	Third Degree	13.02			0.983	0.017	0	4	3
VEL702	MOL01	Unrelated	Third Degree	14.947			1	0	0	0	1
VEL702	STE03	Unrelated	Third Degree	16.737			1	0	0	0	1
VEL702	STE05	Unrelated	Third Degree	12.228			0.982	0.018	0	3	3
VEL702	STE04	Unrelated	Third Degree	16.972			1	0	0	0	1
VEL702	STE01	Unrelated	Third Degree	13.446			1	0	0	0	1
VEL702	ICE	Unrelated	Third Degree	14.175			1	0	0	0	1
VEL702	ROM401	Unrelated	Third Degree	11.936			1	0	0	0	1
VEL702	ROM309	Unrelated	Third Degree	11.148			0.967	0.033	0	7	4
VEL702	SOL01	Unrelated	Third Degree	13.161			1	0	0	0	1
MOR01	LAS01	Unrelated	Third Degree	18.511			1	0	0	0	1
MOR01	VAL01	Unrelated	Third Degree	16.986			1	0	0	0	1
MOR01	COR01	Unrelated	Third Degree	18.536			1	0	0	0	1
MOR01	COR02	Unrelated	Third Degree	15.359			1	0	0	0	1
MOR01	BER01	Unrelated	Third Degree	11.396			0.977	0.023	0	2	1
MOR01	MOL01	Unrelated	Third Degree	14.593			1	0	0	0	1
MOR01	STE03	Unrelated	Third Degree	14.194			1	0	0	0	1
MOR01	STE05	Unrelated	Third Degree	14.98			1	0	0	0	1
MOR01	STE04	Unrelated	Third Degree	12.034			0.973	0.027	0	7	4
MOR01	STE01	Unrelated	Third Degree	12.6			1	0	0	0	1
MOR01	ICE	Unrelated	Third Degree	18.527			1	0	0	0	1
MOR01	ROM401	Unrelated	Third Degree	12.298			0.975	0.025	0	6	5
MOR01	ROM309	Unrelated	Third Degree	17.327			1	0	0	0	1
MOR01	SOL01	Unrelated	Third Degree	13.999			1	0	0	0	1
LAS01	VAL01	Unrelated	Third Degree	19.761			1	0	0	0	1
LAS01	COR01	Unrelated	Third Degree	18.241			1	0	0	0	1
LAS01	COR02	Unrelated	Third Degree	12.94			0.988	0.012	0	2	1
LAS01	BER01	Unrelated	Third Degree	15.597			1	0	0	0	1
LAS01	MOL01	Unrelated	Third Degree	17.257			1	0	0	0	1
LAS01	STE03	Unrelated	Third Degree	16.406			1	0	0	0	1
LAS01	STE05	Unrelated	Third Degree	18.405			1	0	0	0	1
LAS01	STE04	Unrelated	Third Degree	19.333			1	0	0	0	1
LAS01	STE01	Unrelated	Third Degree	11.505			1	0	0	0	1
LAS01	ICE	Unrelated	Third Degree	11.786			0.986	0.014	0	1	1
LAS01	ROM401	Unrelated	Third Degree	11.533			0.978	0.022	0	3	3
LAS01	ROM309	Unrelated	Third Degree	13.573			1	0	0	0	1
LAS01	SOL01	Unrelated	Third Degree	13.914			1	0	0	0	1
VAL01	COR01	Unrelated	Third Degree	12.33			0.974	0.026	0	6	2
VAL01	COR02	Unrelated	Third Degree	10.358			0.946	0.054	0	13	5
VAL01	BER01	Unrelated	Third Degree	12.321			0.973	0.027	0	7	5
VAL01	MOL01	Unrelated	Third Degree	17.555			1	0	0	0	1
VAL01	STE03	Unrelated	Third Degree	14.292			1	0	0	0	1
VAL01	STE05	Unrelated	Third Degree	12.969			0.979	0.021	0	5	4
VAL01	STE04	Unrelated	Third Degree	17.921			1	0	0	0	1
VAL01	STE01	Unrelated	Third Degree	11.294			1	0	0	0	1
VAL01	ICE	Unrelated	Third Degree	12.975			0.98	0.02	0	6	3
VAL01	ROM401	Unrelated	Third Degree	13.748			0.987	0.013	0	3	3
VAL01	ROM309	Unrelated	Third Degree	11.062			0.965	0.035	0	7	4
VAL01	SOL01	Unrelated	Third Degree	13.491			1	0	0	0	1
COR01	COR02	Unrelated	Third Degree	2.685			0.87	0.13	0	36	14
COR01	BER01	Unrelated	Third Degree	10.817			0.967	0.033	0	7	4
COR01	MOL01	Unrelated	Third Degree	12.041			0.975	0.025	0	7	5
COR01	STE03	Unrelated	Third Degree	8.981			0.956	0.044	0	5	3
COR01	STE05	Unrelated	Third Degree	10.873			0.971	0.029	0	5	4
COR01	STE04	Unrelated	Third Degree	11.538			0.971	0.029	0	7	4
COR01	STE01	Unrelated	Third Degree	11.881			1	0	0	0	1
COR01	ICE	Unrelated	Third Degree	17.104			1	0	0	0	1
COR01	ROM401	Unrelated	Third Degree	14.189			1	0	0	0	1
COR01	ROM309	Unrelated	Third Degree	11.794			0.971	0.029	0	6	4
COR01	SOL01	Unrelated	Third Degree	16.436			1	0	0	0	1
COR02	BER01	Unrelated	Third Degree	9.498			0.948	0.052	0	13	5
COR02	MOL01	Unrelated	Third Degree	12.055			0.973	0.027	0	5	4
COR02	STE03	Unrelated	Third Degree	11.2			0.965	0.035	0	8	4
COR02	STE05	Unrelated	Third Degree	8.673			0.955	0.045	0	11	7
COR02	STE04	Unrelated	Third Degree	11.775			0.979	0.021	0	4	3
COR02	STE01	Unrelated	Third Degree	8.753			1	0	0	0	1
COR02	ICE	Unrelated	Third Degree	11.497			1	0	0	0	1
COR02	ROM401	Unrelated	Third Degree	11.499			1	0	0	0	1
COR02	ROM309	Unrelated	Third Degree	11.751			0.975	0.025	0	4	4
COR02	SOL01	Unrelated	Third Degree	11.471			0.976	0.024	0	3	2
BER01	MOL01	Unrelated	Third Degree	10.99			0.973	0.027	0	5	3
BER01	STE03	Unrelated	Third Degree	13.765			1	0	0	0	1
BER01	STE05	Unrelated	Third Degree	11.907			0.979	0.021	0	5	4
BER01	STE04	Unrelated	Third Degree	16.123			1	0	0	0	1
BER01	STE01	Unrelated	Third Degree	10.584			1	0	0	0	1
BER01	ICE	Unrelated	Third Degree	10.543			0.971	0.029	0	7	5
BER01	ROM401	Unrelated	Third Degree	12.057			0.979	0.021	0	6	4
BER01	ROM309	Unrelated	Third Degree	10.04			0.961	0.039	0	7	5
BER01	SOL01	Unrelated	Third Degree	14.221			1	0	0	0	1
MOL01	STE03	Unrelated	Third Degree	12.877			1	0	0	0	1
MOL01	STE05	Unrelated	Third Degree	10.738			0.958	0.042	0	7	7
MOL01	STE04	Unrelated	Third Degree	18.655			1	0	0	0	1
MOL01	STE01	Unrelated	Third Degree	5.99			1	0	0	0	1
MOL01	ICE	Unrelated	Third Degree	16.171			1	0	0	0	1
MOL01	ROM401	Unrelated	Third Degree	10.516			0.968	0.032	0	6	3
MOL01	ROM309	Unrelated	Third Degree	6.411			0.926	0.074	0	16	9
MOL01	SOL01	Unrelated	Third Degree	11.817			0.974	0.026	0	3	2
STE03	ICE	Unrelated	Third Degree	15.17			1	0	0	0	1
STE03	ROM401	Unrelated	Third Degree	16.165			1	0	0	0	1
STE03	ROM309	Unrelated	Third Degree	13.76			1	0	0	0	1
STE03	SOL01	Unrelated	Third Degree	13.481			1	0	0	0	1
STE05	ICE	Unrelated	Third Degree	12.566			1	0	0	0	1
STE05	ROM401	Unrelated	Third Degree	11.654			0.98	0.02	0	2	2
STE05	ROM309	Unrelated	Third Degree	14.314			1	0	0	0	1
STE05	SOL01	Unrelated	Third Degree	11.473			0.98	0.02	0	2	2
STE04	ICE	Unrelated	Third Degree	16.907			1	0	0	0	1
STE04	ROM401	Unrelated	Third Degree	15.663			1	0	0	0	1
STE04	ROM309	Unrelated	Third Degree	16.886			1	0	0	0	1
STE04	SOL01	Unrelated	Third Degree	14.098			1	0	0	0	1
STE01	ICE	Unrelated	Third Degree	14.34			1	0	0	0	1
STE01	ROM401	Unrelated	Third Degree	11.802			1	0	0	0	1
STE01	ROM309	Unrelated	Third Degree	10.303			1	0	0	0	1
STE01	SOL01	Unrelated	Third Degree	7.971			1	0	0	0	1
ICE	ROM401	Unrelated	Third Degree	11.11			0.974	0.026	0	5	4
ICE	ROM309	Unrelated	Third Degree	16.757			1	0	0	0	1
ICE	SOL01	Unrelated	Third Degree	10.95			0.977	0.023	0	3	2
ROM401	ROM309	Unrelated	Third Degree	11.153			0.974	0.026	0	3	3
ROM401	SOL01	Unrelated	Third Degree	12.225			0.98	0.02	0	5	4
ROM309	SOL01	Unrelated	Third Degree	14.427			1	0	0	0	1

## Sheet: Supplementary Data 9
Supplementary Data 9. Results of the Run of Homozygosity (ROH) analysis
Abbreviations: max_roh = maximum of roh; sun_roh>4 = sum of roh > 4 cM; n_roh>4 = number of roh > 4 cM; same for 8, 12 and 20 cM. mean roh[4-8] = mean sum of roh between 4 and 8 cM for each groups as defined in Methods and reported in Figure S24.
ind	max_roh	sum_roh>4	n_roh>4	sum_roh>8	n_roh>8	sum_roh>12	n_roh>12	sum_roh>20	n_roh>20	period	mean roh[4-8]
MAD01	15.3177	86.9636	10	61.9468	5	42.5351	3	0	0	ME	ME = 25.02
VEL102	9.882	17.6579	2	9.882	1	0	0	0	0	MN	MN = 13.46
SOL01	22.3579	42.1598	4	31.9313	2	22.3579	1	22.3579	1	MN
VEL701	7.8312	18.9053	3	0	0	0	0	0	0	MN
SOL04	10.9896	21.4794	3	10.9896	1	0	0	0	0	MN
VEL702	15.8356	40.7254	4	27.5476	2	15.8356	1	0	0	MN
VEL705	7.0295	33.6225	6	0	0	0	0	0	0	MN
ISE01	8.6553	8.6553	1	8.6553	1	0	0	0	0	MN
MOR01	0	0	0	0	0	0	0	0	0	CA	CA = 4.38
ORA01	12.8521	28.1602	3	21.3392	2	12.8521	1	0	0	CA
ORA02	0	0	0	0	0	0	0	0	0	CA
MEZ03	4.5534	4.5534	1	0	0	0	0	0	0	CA
MEZ02	0	0	0	0	0	0	0	0	0	CA
NOG201	13.3063	13.3063	1	13.3063	1	13.3063	1	0	0	CA
NOG202	7.6103	13.5075	2	0	0	0	0	0	0	CA
NOG401	4.75221	4.75221	1	0	0	0	0	0	0	CA
MOL01	4.4783	4.4783	1	0	0	0	0	0	0	CA
ICE	4.314	4.314	1	0	0	0	0	0	0	CA
ROM301	4.69951	4.69951	1	0	0	0	0	0	0	CA
ROM308	25.6406	29.7917	2	25.6406	1	25.6406	1	25.6406	1	CA
BER01	11.422	11.422	1	11.422	1	0	0	0	0	CA
COR01	32.6375	79.5673	7	65.2003	4	57.1915	3	32.6375	1	CA
SOL02	12.9792	17.0136	2	12.9792	1	12.9792	1	0	0	CA
LAS01	8.59669	14.8969	2	8.59669	1	0	0	0	0	CA-EBA	CA-EBA = 7.87
PAL01	10.1086	29.6951	4	19.1145	2	0	0	0	0	CA-EBA
PAL02	5.4165	5.4165	1	0	0	0	0	0	0	CA-EBA
ROM302	11.3493	16.6152	2	11.3493	1	0	0	0	0	CA-EBA
SOL03	10.7881	48.1079	8	10.7881	1	0	0	0	0	CA-EBA
COR02	18.4679	43.0442	4	30.8154	2	30.8154	2	0	0	CA-EBA
ROM402	0	0	0	0	0	0	0	0	0	CA-EBA
NOG302	6.5268	19.6167	4	0	0	0	0	0	0	CA-EBA
ROM307	14.4154	26.1539	3	14.4154	1	14.4154	1	0	0	CA-EBA
ROM306	0	0	0	0	0	0	0	0	0	CA-EBA
ROM303	8.2706	8.2706	1	8.2706	1	0	0	0	0	CA-EBA
ROM401	4.3149	4.3149	1	0	0	0	0	0	0	CA-EBA
ROM309	9.4705	14.096	2	9.4705	1	0	0	0	0	CA-EBA
VAL01	8.9959	13.0134	2	8.9959	1	0	0	0	0	CA-EBA
NOG303	8.7964	13.3321	2	8.7964	1	0	0	0	0	CA-EBA
VOL01	11.0303	11.0303	1	11.0303	1	0	0	0	0	CA_EBA
MEZ04	13.766	48.7251	4	48.7251	4	38.3042	3	0	0	EBA	EBA = 7.66
ROM304	4.7413	9.0213	2	0	0	0	0	0	0	EBA
NOG301	21.6359	40.0099	4	29.9634	2	21.6359	1	21.6359	1	EBA
ROM305	6.2553	11.585	2	0	0	0	0	0	0	EBA
STE04	7.0049	13.8823	2	0	0	0	0	0	0	EBA-MBA	13.88
STE05	6.1173	11.8882	2	0	0	0	0	0	0	MBA	MBA = 9.1
SIU01	6.3166	6.3166	1	0	0	0	0	0	0	MBA

## Sheet: Supplementary Data 10
Supplementary Data 10. List of the Western Eurasian individuals used for PCA and ADMIXTURE analyses (refer to Methods, Datasets).
Genetic ID	Master ID	Year data from this individual was first published [for a present-day individuals we give the data of the data reported here; missing GreenScience 2010 (Vi33.15, Vi33.26), Olalde2018 (I2657), RasmussenNature2010 (Australian)]	Publication	Date mean in BP in years before 1950 CE [OxCal mu for a direct radiocarbon date, and average of range for a contextual date]	Date standard deviation in BP [OxCal sigma for a direct radiocarbon date, and standard deviation of the uniform distribution between the two bounds for a contextual date]	Full Date One of two formats. (Format 1) 95.4% CI calibrated radiocarbon age (Conventional Radiocarbon Age BP, Lab number) e.g. 2624-2350 calBCE (3990��40 BP, Ua-35016). (Format 2) Archaeological context range, e.g. 2500-1700 BCE	Group ID	Locality	SNPs hit on autosomal targets (HO dataset; ancient and modern dataset)	SNPs hit on autosomal targets (1240K dataset; only ancient dataset)	Political Entity	Latitude	Longitude	Data source	Molecular Sex	Period based on chronology EIAlp	PCA labels	ADMIXTURE labels
abh119.HO	abh119	2014	LazaridisNature2014	Modern	Modern	Modern	Abkhasian.HO	Sukhum	591093	#N/A	Abkhazia	43.0033	41.0153	HumanOrigins	M	Modern	Caucasus	Abkhasian
abh122.HO	abh122	2014	LazaridisNature2014	Modern	Modern	Modern	Abkhasian.HO	Sukhum	592494	#N/A	Abkhazia	43.0033	41.0153	HumanOrigins	M	Modern	Caucasus	Abkhasian
abh133.HO	abh133	2014	LazaridisNature2014	Modern	Modern	Modern	Abkhasian.HO	Sukhum	590709	#N/A	Abkhazia	43.0033	41.0153	HumanOrigins	M	Modern	Caucasus	Abkhasian
abh147.HO	abh147	2014	LazaridisNature2014	Modern	Modern	Modern	Abkhasian.HO	Sukhum	592322	#N/A	Abkhazia	43.0033	41.0153	HumanOrigins	M	Modern	Caucasus	Abkhasian
abh154.HO	abh154	2014	LazaridisNature2014	Modern	Modern	Modern	Abkhasian.HO	Sukhum	592580	#N/A	Abkhazia	43.0033	41.0153	HumanOrigins	M	Modern	Caucasus	Abkhasian
abh24.HO	abh24	2014	LazaridisNature2014	Modern	Modern	Modern	Abkhasian.HO	Sukhum	591910	#N/A	Abkhazia	43.0033	41.0153	HumanOrigins	M	Modern	Caucasus	Abkhasian
abh27.HO	abh27	2014	LazaridisNature2014	Modern	Modern	Modern	Abkhasian.HO	Sukhum	592348	#N/A	Abkhazia	43.0033	41.0153	HumanOrigins	M	Modern	Caucasus	Abkhasian
abh41.HO	abh41	2014	LazaridisNature2014	Modern	Modern	Modern	Abkhasian.HO	Sukhum	587206	#N/A	Abkhazia	43.0033	41.0153	HumanOrigins	M	Modern	Caucasus	Abkhasian
Adg-185.HO	Adg-185	2019	JeongNatureEcologyEvolution2019	Modern	Modern	Modern	Adygei.HO	Adyghei Republic, Shovgenovsky district, Mamkheg village	584492	#N/A	Russia	45	40.22	HumanOrigins	F	Modern	Caucasus	Adygei
Adg-192.HO	Adg-192	2019	JeongNatureEcologyEvolution2019	Modern	Modern	Modern	Adygei.HO	Adyghei Republic, Shovgenovsky district, Mamkheg village	584509	#N/A	Russia	45	40.22	HumanOrigins	M	Modern	Caucasus	Adygei
Adg-194.HO	Adg-194	2019	JeongNatureEcologyEvolution2019	Modern	Modern	Modern	Adygei.HO	Adyghei Republic, Shovgenovsky district, Mamkheg village	584799	#N/A	Russia	45	40.22	HumanOrigins	M	Modern	Caucasus	Adygei
Adg-222.HO	Adg-222	2019	JeongNatureEcologyEvolution2019	Modern	Modern	Modern	Adygei.HO	Adyghei Republic, Shovgenovsky district	584280	#N/A	Russia	45.01	40.22	HumanOrigins	M	Modern	Caucasus	Adygei
Adg-224.HO	Adg-224	2019	JeongNatureEcologyEvolution2019	Modern	Modern	Modern	Adygei.HO	Adyghei Republic, Shovgenovsky district	583981	#N/A	Russia	45.01	40.22	HumanOrigins	M	Modern	Caucasus	Adygei
Adg-226.HO	Adg-226	2019	JeongNatureEcologyEvolution2019	Modern	Modern	Modern	Adygei.HO	Adyghei Republic, Shovgenovsky district	584741	#N/A	Russia	45.01	40.22	HumanOrigins	F	Modern	Caucasus	Adygei
Adg-227.HO	Adg-227	2019	JeongNatureEcologyEvolution2019	Modern	Modern	Modern	Adygei.HO	Adyghei Republic, Shovgenovsky district, Mamkheg village	584780	#N/A	Russia	45	40.22	HumanOrigins	F	Modern	Caucasus	Adygei
Adg-238.HO	Adg-238	2019	JeongNatureEcologyEvolution2019	Modern	Modern	Modern	Adygei.HO	Adyghei Republic	584818	#N/A	Russia	45	38.75	HumanOrigins	M	Modern	Caucasus	Adygei
HGDP01381.HO	HGDP01381	2012	PattersonGenetics2012	Modern	Modern	Modern	Adygei.HO	Caucasus, Krasnodar	591803	#N/A	Russia	44	39	HumanOrigins	F	Modern	Caucasus	Adygei
HGDP01382.HO	HGDP01382	2012	PattersonGenetics2012	Modern	Modern	Modern	Adygei.HO	Caucasus, Krasnodar	592732	#N/A	Russia	44	39	HumanOrigins	F	Modern	Caucasus	Adygei
HGDP01383.HO	HGDP01383	2012	PattersonGenetics2012	Modern	Modern	Modern	Adygei.HO	Caucasus, Krasnodar	592336	#N/A	Russia	44	39	HumanOrigins	M	Modern	Caucasus	Adygei
HGDP01385.HO	HGDP01385	2012	PattersonGenetics2012	Modern	Modern	Modern	Adygei.HO	Caucasus, Krasnodar	592536	#N/A	Russia	44	39	HumanOrigins	M	Modern	Caucasus	Adygei
HGDP01386.HO	HGDP01386	2012	PattersonGenetics2012	Modern	Modern	Modern	Adygei.HO	Caucasus, Krasnodar	592073	#N/A	Russia	44	39	HumanOrigins	F	Modern	Caucasus	Adygei
HGDP01387.HO	HGDP01387	2012	PattersonGenetics2012	Modern	Modern	Modern	Adygei.HO	Caucasus, Krasnodar	591887	#N/A	Russia	44	39	HumanOrigins	F	Modern	Caucasus	Adygei
HGDP01396.HO	HGDP01396	2012	PattersonGenetics2012	Modern	Modern	Modern	Adygei.HO	Caucasus, Krasnodar	589795	#N/A	Russia	44	39	HumanOrigins	M	Modern	Caucasus	Adygei
HGDP01397.HO	HGDP01397	2012	PattersonGenetics2012	Modern	Modern	Modern	Adygei.HO	Caucasus, Krasnodar	591733	#N/A	Russia	44	39	HumanOrigins	M	Modern	Caucasus	Adygei
HGDP01398.HO	HGDP01398	2012	PattersonGenetics2012	Modern	Modern	Modern	Adygei.HO	Caucasus, Krasnodar	592660	#N/A	Russia	44	39	HumanOrigins	F	Modern	Caucasus	Adygei
HGDP01399.HO	HGDP01399	2012	PattersonGenetics2012	Modern	Modern	Modern	Adygei.HO	Caucasus, Krasnodar	591807	#N/A	Russia	44	39	HumanOrigins	F	Modern	Caucasus	Adygei
HGDP01400.HO	HGDP01400	2012	PattersonGenetics2012	Modern	Modern	Modern	Adygei.HO	Caucasus, Krasnodar	592064	#N/A	Russia	44	39	HumanOrigins	F	Modern	Caucasus	Adygei
HGDP01401.HO	HGDP01401	2012	PattersonGenetics2012	Modern	Modern	Modern	Adygei.HO	Caucasus, Krasnodar	592653	#N/A	Russia	44	39	HumanOrigins	F	Modern	Caucasus	Adygei
HGDP01402.HO	HGDP01402	2012	PattersonGenetics2012	Modern	Modern	Modern	Adygei.HO	Caucasus, Krasnodar	592113	#N/A	Russia	44	39	HumanOrigins	M	Modern	Caucasus	Adygei
HGDP01403.HO	HGDP01403	2012	PattersonGenetics2012	Modern	Modern	Modern	Adygei.HO	Caucasus, Krasnodar	585902	#N/A	Russia	44	39	HumanOrigins	M	Modern	Caucasus	Adygei
HGDP01404.HO	HGDP01404	2012	PattersonGenetics2012	Modern	Modern	Modern	Adygei.HO	Caucasus, Krasnodar	592554	#N/A	Russia	44	39	HumanOrigins	M	Modern	Caucasus	Adygei
lpgh-303.HO	lpgh-303	2019	JeongNatureEcologyEvolution2019	Modern	Modern	Modern	Adygei.HO	Adyghei Republic, Takhtamukayski district	584820	#N/A	Russia	44.89	39.24	HumanOrigins	M	Modern	Caucasus	Adygei
NA13626.HO	NA13626	2012	PattersonGenetics2012	Modern	Modern	Modern	Adygei.HO	Krasnodar, Caucasus	591622	#N/A	Russia	44	39	HumanOrigins	M	Modern	Caucasus	Adygei
Shap-156.HO	Shap-156	2019	JeongNatureEcologyEvolution2019	Modern	Modern	Modern	Adygei.HO	Krasnodar region, Lazarevsky and Tuapsinsky districts	584797	#N/A	Russia	44.15	39.12	HumanOrigins	M	Modern	Caucasus	Adygei
Shap-225.HO	Shap-225	2019	JeongNatureEcologyEvolution2019	Modern	Modern	Modern	Adygei.HO	Krasnodar region, Lazarevsky and Tuapsinsky districts	585014	#N/A	Russia	44.15	39.12	HumanOrigins	M	Modern	Caucasus	Adygei
Shap-55.HO	Shap-55	2019	JeongNatureEcologyEvolution2019	Modern	Modern	Modern	Adygei.HO	Krasnodar region, Lazarevsky and Tuapsinsky districts	584456	#N/A	Russia	44.15	39.12	HumanOrigins	F	Modern	Caucasus	Adygei
YY-18.HO	YY-18	2019	JeongNatureEcologyEvolution2019	Modern	Modern	Modern	Adygei.HO	Adyghei Republic, Takhtamukayski district	584701	#N/A	Russia	44.89	39.24	HumanOrigins	M	Modern	Caucasus	Adygei
YY-2.HO	YY-2	2019	JeongNatureEcologyEvolution2019	Modern	Modern	Modern	Adygei.HO	Adyghei Republic, Takhtamukayski district	584420	#N/A	Russia	44.89	39.24	HumanOrigins	M	Modern	Caucasus	Adygei
YY-36.HO	YY-36	2019	JeongNatureEcologyEvolution2019	Modern	Modern	Modern	Adygei.HO	Adyghei Republic, Takhtamukayski district	584641	#N/A	Russia	44.89	39.24	HumanOrigins	M	Modern	Caucasus	Adygei
I13838	I13838	2022	LazaridisAlpaslanRoodenbergScience2022	6200	433	5000-3500 BCE	Albania_LN_C	Tren cave (Southeast , Devoll area)	462620	838393	Albania	40.6711	20.9847	1240K	M	MN_LN	Albania	Albania_LN_C
I13840	I13840	2022	LazaridisAlpaslanRoodenbergScience2022	6102	65	4313-4051 calBCE (5330��25 BP, PSUAMS-5944)	Albania_LN_C	Tren Cave (Southeast , Devoll area)	464709	846242	Albania	40.6711	20.9847	1240K	M	MN	Albania	Albania_LN_C
I8471	I8471	2022	LazaridisAlpaslanRoodenbergScience2022	3745	52	1880-1695 calBCE (3465��20 BP, PSUAMS-7540)	Albania_MBA	Shkrel	95441	176868	Albania	42.15	19.29	1240K	M	EBA	Albania	Albania_MBA
ALB191.HO	ALB191	2014	LazaridisNature2014	Modern	Modern	Modern	Albanian.HO	Tirana	590447	#N/A	Albania	41.33	19.83	HumanOrigins	F	Modern	Caucasus	Albanian
ALB202.HO	ALB202	2014	LazaridisNature2014	Modern	Modern	Modern	Albanian.HO	Tirana	592145	#N/A	Albania	41.33	19.83	HumanOrigins	M	Modern	Caucasus	Albanian
ALB212.HO	ALB212	2014	LazaridisNature2014	Modern	Modern	Modern	Albanian.HO	Tirana	592301	#N/A	Albania	41.33	19.83	HumanOrigins	F	Modern	Caucasus	Albanian
ALB213.HO	ALB213	2014	LazaridisNature2014	Modern	Modern	Modern	Albanian.HO	Tirana	591477	#N/A	Albania	41.33	19.83	HumanOrigins	F	Modern	Caucasus	Albanian
ALB220.HO	ALB220	2014	LazaridisNature2014	Modern	Modern	Modern	Albanian.HO	Tirana	592297	#N/A	Albania	41.33	19.83	HumanOrigins	F	Modern	Caucasus	Albanian
ALB230.HO	ALB230	2014	LazaridisNature2014	Modern	Modern	Modern	Albanian.HO	Tirana	592459	#N/A	Albania	41.33	19.83	HumanOrigins	F	Modern	Caucasus	Albanian
ARK-59.HO	ARK-59	2019	JeongNatureEcologyEvolution2019	Modern	Modern	Modern	Armenian_Hemsheni.HO	Adyghei Republic, Maykop, p.Proletarsky	581140	#N/A	Russia	41	39.7	HumanOrigins	M	Modern	Caucasus	Armenian_Hemsheni
ARK-72.HO	ARK-72	2019	JeongNatureEcologyEvolution2019	Modern	Modern	Modern	Armenian_Hemsheni.HO	Adyghei Republic, Maykop, p.Proletarsky	584235	#N/A	Russia	41	39.7	HumanOrigins	M	Modern	Caucasus	Armenian_Hemsheni
ARK-76.HO	ARK-76	2019	JeongNatureEcologyEvolution2019	Modern	Modern	Modern	Armenian_Hemsheni.HO	Adyghei Republic, Maykop, p.Proletarsky	584593	#N/A	Russia	41	39.7	HumanOrigins	M	Modern	Caucasus	Armenian_Hemsheni
ARK-78.HO	ARK-78	2019	JeongNatureEcologyEvolution2019	Modern	Modern	Modern	Armenian_Hemsheni.HO	Adyghei Republic, Maykop, p.Proletarsky	584379	#N/A	Russia	41	39.7	HumanOrigins	M	Modern	Caucasus	Armenian_Hemsheni
ARK-82.HO	ARK-82	2019	JeongNatureEcologyEvolution2019	Modern	Modern	Modern	Armenian_Hemsheni.HO	Adyghei Republic, Maykop, p.Proletarsky	584318	#N/A	Russia	41	39.7	HumanOrigins	M	Modern	Caucasus	Armenian_Hemsheni
ARK-84.HO	ARK-84	2019	JeongNatureEcologyEvolution2019	Modern	Modern	Modern	Armenian_Hemsheni.HO	Adyghei Republic, Maykop, p.Proletarsky	584490	#N/A	Russia	41	39.7	HumanOrigins	M	Modern	Caucasus	Armenian_Hemsheni
ARK-88.HO	ARK-88	2019	JeongNatureEcologyEvolution2019	Modern	Modern	Modern	Armenian_Hemsheni.HO	Adyghei Republic, Maykop, p.Proletarsky	583785	#N/A	Russia	41	39.7	HumanOrigins	M	Modern	Caucasus	Armenian_Hemsheni
ARK-89.HO	ARK-89	2019	JeongNatureEcologyEvolution2019	Modern	Modern	Modern	Armenian_Hemsheni.HO	Adyghei Republic, Maykop, p.Proletarsky	584937	#N/A	Russia	41	39.7	HumanOrigins	M	Modern	Caucasus	Armenian_Hemsheni
Assyrian151.HO	Assyrian151	2016	LazaridisNature2016	Modern	Modern	Modern	Assyrian.HO	Jilu, Hakk��ri	584159	#N/A	Turkey	37.47	43.94	HumanOrigins	F	Modern	Middle East	Assyrian
Assyrian152.HO	Assyrian152	2016	LazaridisNature2016	Modern	Modern	Modern	Assyrian.HO	��ukurca, Hakk��ri	586601	#N/A	Turkey	37.28	43.54	HumanOrigins	M	Modern	Middle East	Assyrian
Assyrian153.HO	Assyrian153	2016	LazaridisNature2016	Modern	Modern	Modern	Assyrian.HO	Gawar, Hakk��ri	586667	#N/A	Turkey	37.56	44.28	HumanOrigins	M	Modern	Middle East	Assyrian
Assyrian155.HO	Assyrian155	2016	LazaridisNature2016	Modern	Modern	Modern	Assyrian.HO	Mosul	586409	#N/A	Iraq	36.34	43.13	HumanOrigins	M	Modern	Middle East	Assyrian
Assyrian159.HO	Assyrian159	2016	LazaridisNature2016	Modern	Modern	Modern	Assyrian.HO	Bibad, Amadiya	586714	#N/A	Iraq	37.1	43.45	HumanOrigins	F	Modern	Middle East	Assyrian
Assyrian160.HO	Assyrian160	2016	LazaridisNature2016	Modern	Modern	Modern	Assyrian.HO	Gug Tappeh, Urmia	586763	#N/A	Iran	37.51	45.14	HumanOrigins	M	Modern	Middle East	Assyrian
Assyrian161.HO	Assyrian161	2016	LazaridisNature2016	Modern	Modern	Modern	Assyrian.HO	Adeh, Urmia	586713	#N/A	Iran	37.7	45.18	HumanOrigins	M	Modern	Middle East	Assyrian
Assyrian162.HO	Assyrian162	2016	LazaridisNature2016	Modern	Modern	Modern	Assyrian.HO	Shaqlawa, Erbil	586642	#N/A	Iraq	36.4	44.32	HumanOrigins	M	Modern	Middle East	Assyrian
Assyrian163.HO	Assyrian163	2016	LazaridisNature2016	Modern	Modern	Modern	Assyrian.HO	Gawar, Hakk��ri	586296	#N/A	Turkey	37.56	44.28	HumanOrigins	F	Modern	Middle East	Assyrian
Assyrian164.HO	Assyrian164	2016	LazaridisNature2016	Modern	Modern	Modern	Assyrian.HO	Urmia	586671	#N/A	Iran	37.54	45.06	HumanOrigins	M	Modern	Middle East	Assyrian
Assyrian165.HO	Assyrian165	2016	LazaridisNature2016	Modern	Modern	Modern	Assyrian.HO	Jilu, Hakk��ri	586745	#N/A	Turkey	37.47	43.94	HumanOrigins	F	Modern	Middle East	Assyrian
I5068	I5068	2018	MathiesonNature2018	7088	209	5500-4775 BCE	Austria_EN_LBK	Kleinhadersdorf Flur Marchleiten	171520	322819	Austria	48.6632	16.5897	1240K	M	ME_EN	Austria	Austria_EN_LBK
I5069	I5069	2018	MathiesonNature2018	6961	65	5205-4907 calBCE (6090��25 BP, PSUAMS-4326)	Austria_EN_LBK	Kleinhadersdorf Flur Marchleiten	452052	842569	Austria	48.6632	16.5897	1240K	F	EN	Austria	Austria_EN_LBK
I5205	I5205	2018	MathiesonNature2018	7150	29	5250-5150 BCE	Austria_N_LBK	Asparn Schletz	450284	830976	Austria	48.5798	16.4693	1240K	F	EN	Austria	Austria_N_LBK
I5206	I5206	2018	MathiesonNature2018	7150	29	5250-5150 BCE	Austria_N_LBK	Asparn Schletz	439116	810752	Austria	48.5798	16.4693	1240K	F	EN	Austria	Austria_N_LBK
I5207	I5207	2018	MathiesonNature2018	7150	29	5250-5150 BCE	Austria_N_LBK	Asparn Schletz	486694	903978	Austria	48.5798	16.4693	1240K	M	EN	Austria	Austria_N_LBK
I5208	I5208	2018	MathiesonNature2018	7150	29	5250-5150 BCE	Austria_N_LBK	Asparn Schletz	484348	897878	Austria	48.5798	16.4693	1240K	F	EN	Austria	Austria_N_LBK
BAS22.HO	BAS22	2014	LazaridisNature2014	Modern	Modern	Modern	Basque.HO	Tolosa	591241	#N/A	Spain	43.13	-2.08	HumanOrigins	F	Modern	West Europe Basque	Basque
BAS25.HO	BAS25	2014	LazaridisNature2014	Modern	Modern	Modern	Basque.HO	Tolosa	591351	#N/A	Spain	43.13	-2.08	HumanOrigins	M	Modern	West Europe Basque	Basque
BAS27.HO	BAS27	2014	LazaridisNature2014	Modern	Modern	Modern	Basque.HO	Tolosa	592406	#N/A	Spain	43.13	-2.08	HumanOrigins	M	Modern	West Europe Basque	Basque
BAS28.HO	BAS28	2014	LazaridisNature2014	Modern	Modern	Modern	Basque.HO	Tolosa	592321	#N/A	Spain	43.13	-2.08	HumanOrigins	F	Modern	West Europe Basque	Basque
BAS30.HO	BAS30	2014	LazaridisNature2014	Modern	Modern	Modern	Basque.HO	Tolosa	591999	#N/A	Spain	43.13	-2.08	HumanOrigins	F	Modern	West Europe Basque	Basque
BAS31.HO	BAS31	2014	LazaridisNature2014	Modern	Modern	Modern	Basque.HO	Tolosa	591075	#N/A	Spain	43.13	-2.08	HumanOrigins	F	Modern	West Europe Basque	Basque
BAS32.HO	BAS32	2014	LazaridisNature2014	Modern	Modern	Modern	Basque.HO	Tolosa	591631	#N/A	Spain	43.13	-2.08	HumanOrigins	M	Modern	West Europe Basque	Basque
BAS33.HO	BAS33	2014	LazaridisNature2014	Modern	Modern	Modern	Basque.HO	Tolosa	592522	#N/A	Spain	43.13	-2.08	HumanOrigins	F	Modern	West Europe Basque	Basque
BAS35.HO	BAS35	2014	LazaridisNature2014	Modern	Modern	Modern	Basque.HO	Tolosa	589247	#N/A	Spain	43.13	-2.08	HumanOrigins	M	Modern	West Europe Basque	Basque
HGDP01357.HO	HGDP01357	2012	PattersonGenetics2012	Modern	Modern	Modern	Basque.HO	..	592741	#N/A	France	43	0	HumanOrigins	M	Modern	West Europe Basque	Basque
HGDP01358.HO	HGDP01358	2012	PattersonGenetics2012	Modern	Modern	Modern	Basque.HO	..	591385	#N/A	France	43	0	HumanOrigins	M	Modern	West Europe Basque	Basque
HGDP01359.HO	HGDP01359	2012	PattersonGenetics2012	Modern	Modern	Modern	Basque.HO	..	587822	#N/A	France	43	0	HumanOrigins	M	Modern	West Europe Basque	Basque
HGDP01360.HO	HGDP01360	2012	PattersonGenetics2012	Modern	Modern	Modern	Basque.HO	..	591483	#N/A	France	43	0	HumanOrigins	M	Modern	West Europe Basque	Basque
HGDP01362.HO	HGDP01362	2012	PattersonGenetics2012	Modern	Modern	Modern	Basque.HO	..	592667	#N/A	France	43	0	HumanOrigins	M	Modern	West Europe Basque	Basque
HGDP01363.HO	HGDP01363	2012	PattersonGenetics2012	Modern	Modern	Modern	Basque.HO	..	591299	#N/A	France	43	0	HumanOrigins	F	Modern	West Europe Basque	Basque
HGDP01364.HO	HGDP01364	2012	PattersonGenetics2012	Modern	Modern	Modern	Basque.HO	..	590938	#N/A	France	43	0	HumanOrigins	M	Modern	West Europe Basque	Basque
HGDP01365.HO	HGDP01365	2012	PattersonGenetics2012	Modern	Modern	Modern	Basque.HO	..	591122	#N/A	France	43	0	HumanOrigins	F	Modern	West Europe Basque	Basque
HGDP01366.HO	HGDP01366	2012	PattersonGenetics2012	Modern	Modern	Modern	Basque.HO	..	591425	#N/A	France	43	0	HumanOrigins	F	Modern	West Europe Basque	Basque
HGDP01367.HO	HGDP01367	2012	PattersonGenetics2012	Modern	Modern	Modern	Basque.HO	..	592328	#N/A	France	43	0	HumanOrigins	F	Modern	West Europe Basque	Basque
HGDP01368.HO	HGDP01368	2012	PattersonGenetics2012	Modern	Modern	Modern	Basque.HO	..	592294	#N/A	France	43	0	HumanOrigins	U	Modern	West Europe Basque	Basque
HGDP01370.HO	HGDP01370	2012	PattersonGenetics2012	Modern	Modern	Modern	Basque.HO	..	590848	#N/A	France	43	0	HumanOrigins	M	Modern	West Europe Basque	Basque
HGDP01371.HO	HGDP01371	2012	PattersonGenetics2012	Modern	Modern	Modern	Basque.HO	..	588706	#N/A	France	43	0	HumanOrigins	M	Modern	West Europe Basque	Basque
HGDP01373.HO	HGDP01373	2012	PattersonGenetics2012	Modern	Modern	Modern	Basque.HO	..	587210	#N/A	France	43	0	HumanOrigins	F	Modern	West Europe Basque	Basque
HGDP01374.HO	HGDP01374	2012	PattersonGenetics2012	Modern	Modern	Modern	Basque.HO	..	591822	#N/A	France	43	0	HumanOrigins	M	Modern	West Europe Basque	Basque
HGDP01375.HO	HGDP01375	2012	PattersonGenetics2012	Modern	Modern	Modern	Basque.HO	..	592081	#N/A	France	43	0	HumanOrigins	M	Modern	West Europe Basque	Basque
HGDP01377.HO	HGDP01377	2012	PattersonGenetics2012	Modern	Modern	Modern	Basque.HO	..	589606	#N/A	France	43	0	HumanOrigins	M	Modern	West Europe Basque	Basque
HGDP01378.HO	HGDP01378	2012	PattersonGenetics2012	Modern	Modern	Modern	Basque.HO	..	592183	#N/A	France	43	0	HumanOrigins	M	Modern	West Europe Basque	Basque
HGDP01379.HO	HGDP01379	2012	PattersonGenetics2012	Modern	Modern	Modern	Basque.HO	..	586641	#N/A	France	43	0	HumanOrigins	M	Modern	West Europe Basque	Basque
HGDP01380.HO	HGDP01380	2012	PattersonGenetics2012	Modern	Modern	Modern	Basque.HO	..	591678	#N/A	France	43	0	HumanOrigins	F	Modern	West Europe Basque	Basque
HGDP00609.HO	HGDP00609	2012	PattersonGenetics2012	Modern	Modern	Modern	BedouinA.HO	..	592455	#N/A	Israel	31	35	HumanOrigins	M	Modern	Middle East	BedouinA
HGDP00611.HO	HGDP00611	2012	PattersonGenetics2012	Modern	Modern	Modern	BedouinA.HO	..	592557	#N/A	Israel	31	35	HumanOrigins	M	Modern	Middle East	BedouinA
HGDP00613.HO	HGDP00613	2012	PattersonGenetics2012	Modern	Modern	Modern	BedouinA.HO	..	592418	#N/A	Israel	31	35	HumanOrigins	F	Modern	Middle East	BedouinA
HGDP00614.HO	HGDP00614	2012	PattersonGenetics2012	Modern	Modern	Modern	BedouinA.HO	..	592594	#N/A	Israel	31	35	HumanOrigins	F	Modern	Middle East	BedouinA
HGDP00615.HO	HGDP00615	2012	PattersonGenetics2012	Modern	Modern	Modern	BedouinA.HO	..	592066	#N/A	Israel	31	35	HumanOrigins	F	Modern	Middle East	BedouinA
HGDP00619.HO	HGDP00619	2012	PattersonGenetics2012	Modern	Modern	Modern	BedouinA.HO	..	592112	#N/A	Israel	31	35	HumanOrigins	M	Modern	Middle East	BedouinA
HGDP00620.HO	HGDP00620	2012	PattersonGenetics2012	Modern	Modern	Modern	BedouinA.HO	..	592309	#N/A	Israel	31	35	HumanOrigins	M	Modern	Middle East	BedouinA
HGDP00622.HO	HGDP00622	2012	PattersonGenetics2012	Modern	Modern	Modern	BedouinA.HO	..	592286	#N/A	Israel	31	35	HumanOrigins	M	Modern	Middle East	BedouinA
HGDP00625.HO	HGDP00625	2012	PattersonGenetics2012	Modern	Modern	Modern	BedouinA.HO	..	591972	#N/A	Israel	31	35	HumanOrigins	M	Modern	Middle East	BedouinA
HGDP00626.HO	HGDP00626	2012	PattersonGenetics2012	Modern	Modern	Modern	BedouinA.HO	..	592184	#N/A	Israel	31	35	HumanOrigins	M	Modern	Middle East	BedouinA
HGDP00628.HO	HGDP00628	2012	PattersonGenetics2012	Modern	Modern	Modern	BedouinA.HO	..	592296	#N/A	Israel	31	35	HumanOrigins	M	Modern	Middle East	BedouinA
HGDP00629.HO	HGDP00629	2012	PattersonGenetics2012	Modern	Modern	Modern	BedouinA.HO	..	592363	#N/A	Israel	31	35	HumanOrigins	M	Modern	Middle East	BedouinA
HGDP00632.HO	HGDP00632	2012	PattersonGenetics2012	Modern	Modern	Modern	BedouinA.HO	..	589219	#N/A	Israel	31	35	HumanOrigins	F	Modern	Middle East	BedouinA
HGDP00634.HO	HGDP00634	2012	PattersonGenetics2012	Modern	Modern	Modern	BedouinA.HO	..	591989	#N/A	Israel	31	35	HumanOrigins	F	Modern	Middle East	BedouinA
HGDP00635.HO	HGDP00635	2012	PattersonGenetics2012	Modern	Modern	Modern	BedouinA.HO	..	592316	#N/A	Israel	31	35	HumanOrigins	F	Modern	Middle East	BedouinA
HGDP00637.HO	HGDP00637	2012	PattersonGenetics2012	Modern	Modern	Modern	BedouinA.HO	..	592241	#N/A	Israel	31	35	HumanOrigins	F	Modern	Middle East	BedouinA
HGDP00638.HO	HGDP00638	2012	PattersonGenetics2012	Modern	Modern	Modern	BedouinA.HO	..	591724	#N/A	Israel	31	35	HumanOrigins	F	Modern	Middle East	BedouinA
HGDP00639.HO	HGDP00639	2012	PattersonGenetics2012	Modern	Modern	Modern	BedouinA.HO	..	592285	#N/A	Israel	31	35	HumanOrigins	M	Modern	Middle East	BedouinA
HGDP00640.HO	HGDP00640	2012	PattersonGenetics2012	Modern	Modern	Modern	BedouinA.HO	..	591955	#N/A	Israel	31	35	HumanOrigins	M	Modern	Middle East	BedouinA
HGDP00642.HO	HGDP00642	2012	PattersonGenetics2012	Modern	Modern	Modern	BedouinA.HO	..	592426	#N/A	Israel	31	35	HumanOrigins	M	Modern	Middle East	BedouinA
HGDP00644.HO	HGDP00644	2012	PattersonGenetics2012	Modern	Modern	Modern	BedouinA.HO	..	590866	#N/A	Israel	31	35	HumanOrigins	M	Modern	Middle East	BedouinA
HGDP00645.HO	HGDP00645	2012	PattersonGenetics2012	Modern	Modern	Modern	BedouinA.HO	..	592521	#N/A	Israel	31	35	HumanOrigins	M	Modern	Middle East	BedouinA
HGDP00646.HO	HGDP00646	2012	PattersonGenetics2012	Modern	Modern	Modern	BedouinA.HO	..	592259	#N/A	Israel	31	35	HumanOrigins	F	Modern	Middle East	BedouinA
HGDP00647.HO	HGDP00647	2012	PattersonGenetics2012	Modern	Modern	Modern	BedouinA.HO	..	591836	#N/A	Israel	31	35	HumanOrigins	F	Modern	Middle East	BedouinA
HGDP00654.HO	HGDP00654	2012	PattersonGenetics2012	Modern	Modern	Modern	BedouinA.HO	..	592555	#N/A	Israel	31	35	HumanOrigins	M	Modern	Middle East	BedouinA
HGDP00607.HO	HGDP00607	2012	PattersonGenetics2012	Modern	Modern	Modern	BedouinB.HO	..	591288	#N/A	Israel	31	35	HumanOrigins	F	Modern	Middle East	BedouinB
HGDP00608.HO	HGDP00608	2012	PattersonGenetics2012	Modern	Modern	Modern	BedouinB.HO	..	591953	#N/A	Israel	31	35	HumanOrigins	M	Modern	Middle East	BedouinB
HGDP00610.HO	HGDP00610	2012	PattersonGenetics2012	Modern	Modern	Modern	BedouinB.HO	..	591748	#N/A	Israel	31	35	HumanOrigins	M	Modern	Middle East	BedouinB
HGDP00612.HO	HGDP00612	2012	PattersonGenetics2012	Modern	Modern	Modern	BedouinB.HO	..	592449	#N/A	Israel	31	35	HumanOrigins	F	Modern	Middle East	BedouinB
HGDP00616.HO	HGDP00616	2012	PattersonGenetics2012	Modern	Modern	Modern	BedouinB.HO	..	592543	#N/A	Israel	31	35	HumanOrigins	M	Modern	Middle East	BedouinB
HGDP00618.HO	HGDP00618	2012	PattersonGenetics2012	Modern	Modern	Modern	BedouinB.HO	..	592137	#N/A	Israel	31	35	HumanOrigins	M	Modern	Middle East	BedouinB
HGDP00623.HO	HGDP00623	2012	PattersonGenetics2012	Modern	Modern	Modern	BedouinB.HO	..	592382	#N/A	Israel	31	35	HumanOrigins	M	Modern	Middle East	BedouinB
HGDP00624.HO	HGDP00624	2012	PattersonGenetics2012	Modern	Modern	Modern	BedouinB.HO	..	592397	#N/A	Israel	31	35	HumanOrigins	M	Modern	Middle East	BedouinB
HGDP00630.HO	HGDP00630	2012	PattersonGenetics2012	Modern	Modern	Modern	BedouinB.HO	..	592082	#N/A	Israel	31	35	HumanOrigins	M	Modern	Middle East	BedouinB
HGDP00631.HO	HGDP00631	2012	PattersonGenetics2012	Modern	Modern	Modern	BedouinB.HO	..	592574	#N/A	Israel	31	35	HumanOrigins	M	Modern	Middle East	BedouinB
HGDP00636.HO	HGDP00636	2012	PattersonGenetics2012	Modern	Modern	Modern	BedouinB.HO	..	592075	#N/A	Israel	31	35	HumanOrigins	F	Modern	Middle East	BedouinB
HGDP00641.HO	HGDP00641	2012	PattersonGenetics2012	Modern	Modern	Modern	BedouinB.HO	..	591219	#N/A	Israel	31	35	HumanOrigins	M	Modern	Middle East	BedouinB
HGDP00643.HO	HGDP00643	2012	PattersonGenetics2012	Modern	Modern	Modern	BedouinB.HO	..	592352	#N/A	Israel	31	35	HumanOrigins	F	Modern	Middle East	BedouinB
HGDP00648.HO	HGDP00648	2012	PattersonGenetics2012	Modern	Modern	Modern	BedouinB.HO	..	592610	#N/A	Israel	31	35	HumanOrigins	M	Modern	Middle East	BedouinB
HGDP00649.HO	HGDP00649	2012	PattersonGenetics2012	Modern	Modern	Modern	BedouinB.HO	..	591707	#N/A	Israel	31	35	HumanOrigins	F	Modern	Middle East	BedouinB
HGDP00650.HO	HGDP00650	2012	PattersonGenetics2012	Modern	Modern	Modern	BedouinB.HO	..	590938	#N/A	Israel	31	35	HumanOrigins	F	Modern	Middle East	BedouinB
HGDP00651.HO	HGDP00651	2012	PattersonGenetics2012	Modern	Modern	Modern	BedouinB.HO	..	592192	#N/A	Israel	31	35	HumanOrigins	F	Modern	Middle East	BedouinB
HGDP00653.HO	HGDP00653	2012	PattersonGenetics2012	Modern	Modern	Modern	BedouinB.HO	..	589168	#N/A	Israel	31	35	HumanOrigins	F	Modern	Middle East	BedouinB
HGDP00701.HO	HGDP00701	2012	PattersonGenetics2012	Modern	Modern	Modern	BedouinB.HO	..	588396	#N/A	Israel	31	35	HumanOrigins	F	Modern	Middle East	BedouinB
bel110c.HO	bel110c	2014	LazaridisNature2014	Modern	Modern	Modern	Belarusian.HO	Vitebsk, Senno, Shumilino, Glubokoe, Dubrovno, Slutsk, Cherven, Kobrin	591838	#N/A	Belarus	53.9199	28.0119	HumanOrigins	M	Modern	East Europe	Belarusian
bel23s.HO	bel23s	2014	LazaridisNature2014	Modern	Modern	Modern	Belarusian.HO	Vitebsk, Senno, Shumilino, Glubokoe, Dubrovno, Slutsk, Cherven, Kobrin	590697	#N/A	Belarus	53.9199	28.0119	HumanOrigins	M	Modern	East Europe	Belarusian
bel30s.HO	bel30s	2014	LazaridisNature2014	Modern	Modern	Modern	Belarusian.HO	Vitebsk, Senno, Shumilino, Glubokoe, Dubrovno, Slutsk, Cherven, Kobrin	592351	#N/A	Belarus	53.9199	28.0119	HumanOrigins	M	Modern	East Europe	Belarusian
bel43s.HO	bel43s	2014	LazaridisNature2014	Modern	Modern	Modern	Belarusian.HO	Vitebsk, Senno, Shumilino, Glubokoe, Dubrovno, Slutsk, Cherven, Kobrin	591650	#N/A	Belarus	53.9199	28.0119	HumanOrigins	M	Modern	East Europe	Belarusian
bel72c.HO	bel72c	2014	LazaridisNature2014	Modern	Modern	Modern	Belarusian.HO	Vitebsk, Senno, Shumilino, Glubokoe, Dubrovno, Slutsk, Cherven, Kobrin	591064	#N/A	Belarus	53.9199	28.0119	HumanOrigins	M	Modern	East Europe	Belarusian
bel82s.HO	bel82s	2014	LazaridisNature2014	Modern	Modern	Modern	Belarusian.HO	Vitebsk, Senno, Shumilino, Glubokoe, Dubrovno, Slutsk, Cherven, Kobrin	592135	#N/A	Belarus	53.9199	28.0119	HumanOrigins	M	Modern	East Europe	Belarusian
bel8s.HO	bel8s	2014	LazaridisNature2014	Modern	Modern	Modern	Belarusian.HO	Vitebsk, Senno, Shumilino, Glubokoe, Dubrovno, Slutsk, Cherven, Kobrin	591442	#N/A	Belarus	53.9199	28.0119	HumanOrigins	M	Modern	East Europe	Belarusian
bel93c.HO	bel93c	2014	LazaridisNature2014	Modern	Modern	Modern	Belarusian.HO	Vitebsk, Senno, Shumilino, Glubokoe, Dubrovno, Slutsk, Cherven, Kobrin	589413	#N/A	Belarus	53.9199	28.0119	HumanOrigins	M	Modern	East Europe	Belarusian
belarusian23vp.HO	belarusian23vp	2014	LazaridisNature2014	Modern	Modern	Modern	Belarusian.HO	Vitebsk, Senno, Shumilino, Glubokoe, Dubrovno, Slutsk, Cherven, Kobrin	591982	#N/A	Belarus	53.9199	28.0119	HumanOrigins	M	Modern	East Europe	Belarusian
belarusian47zp.HO	belarusian47zp	2014	LazaridisNature2014	Modern	Modern	Modern	Belarusian.HO	Vitebsk, Senno, Shumilino, Glubokoe, Dubrovno, Slutsk, Cherven, Kobrin	591715	#N/A	Belarus	53.9199	28.0119	HumanOrigins	M	Modern	East Europe	Belarusian
GoyetQ-2_noUDG	GoyetQ-2	2016	FuNature2016 + VillalbaMoucoCurrentBiology2019 merge	15077	88	13305-12976 calBCE (12650��50 BP, GrA-46168)	Belgium_UP_Magdalenian	Troisieme caverne of Goyet cave	223193	416020	Belgium	50.446	5.008	1240K	M	PA	GoyetQ2	Belgium_UP_Magdalenian
BER01	BER01	-	This study	4004	22	2574-2469 BC	BER01	Bersaglio di Mori	322718	702558	Italy	45.8548	10.9776	1240K	M	CA	Copper Age	BER01
I0781	I0781	2018	MathiesonNature2018	6404	43	4537-4367 calBCE (5632��24 BP, MAMS-28134)	Bulgaria_C	Yunatsite	273910	478719	Bulgaria	42.2322	24.2627	1240K	F	MN	Bulgaria	Bulgaria_C
I0785	I0785	2018	MathiesonNature2018	6353	30	4451-4354 calBCE (5578��23 BP, MAMS-28135)	Bulgaria_C	Yunatsite	45818	75744	Bulgaria	42.2322	24.2627	1240K	F	MN	Bulgaria	Bulgaria_C
I2423	I2423	2018	MathiesonNature2018	6381	48	4536-4354 calBCE (5610��40 BP, Poz-83493)	Bulgaria_C	Smyadovo	268237	499189	Bulgaria	43.0578	26.9836	1240K	F	MN	Bulgaria	Bulgaria_C
I2424	I2424	2018	MathiesonNature2018	6288	50	4445-4253 calBCE (5490��40 BP, Poz-93494)	Bulgaria_C	Smyadovo	350790	651781	Bulgaria	43.0578	26.9836	1240K	F	MN	Bulgaria	Bulgaria_C
I2425	I2425	2018	MathiesonNature2018	6475	57	4676-4407 calBCE (5690��40 BP, Poz-83662)	Bulgaria_C	Sushina	113343	212849	Bulgaria	43.0589	26.7672	1240K	F	MN	Bulgaria	Bulgaria_C
I2427	I2427	2018	MathiesonNature2018	6326	39	4446-4331 calBCE (5520��30 BP, Beta-432805)	Bulgaria_C	Sushina	356883	660742	Bulgaria	43.0589	26.7672	1240K	F	MN	Bulgaria	Bulgaria_C
I2428	I2428	2022	LazaridisAlpaslanRoodenbergScience2022	6400	87	4600-4300 BCE	Bulgaria_C	Smyadovo (Northeast)	39199	73718	Bulgaria	43.0578	26.9836	1240K	M	MN	Bulgaria	Bulgaria_C
I2430	I2430	2018	MathiesonNature2018	6448	41	4602-4403 calBCE (5670��30 BP, Beta-432806)	Bulgaria_C	Smyadovo	326801	606182	Bulgaria	43.0578	26.9836	1240K	M	MN	Bulgaria	Bulgaria_C
I2431	I2431	2018	MathiesonNature2018	6624	50	4784-4552 calBCE (5820��30 BP, Beta-432807)	Bulgaria_C	Ivanovo	393684	723399	Bulgaria	43.0992	26.7194	1240K	M	MN	Bulgaria	Bulgaria_C
I2526	I2526	2018	MathiesonNature2018	7293	48	5468-5225 calBCE (6370��25 BP, PSUAMS-2342)	Bulgaria_C	Samovodene	201334	372821	Bulgaria	43.1395	25.6102	1240K	F	ME_EN	Bulgaria	Bulgaria_C
I19451	I19451	2022	LazaridisAlpaslanRoodenbergScience2022	4450	289	3000-2000 BCE	Bulgaria_EBA	Kazanlak, Tell Kran (Central, Yasenovo)	185178	348955	Bulgaria	42.6666	25.3739	1240K	F	CA	Bulgaria	Bulgaria_EBA
I19452	I19452	2022	LazaridisAlpaslanRoodenbergScience2022	4450	289	3000-2000 BCE	Bulgaria_EBA	Kazanlak, Tell Kran (Central, Yasenovo)	196621	372134	Bulgaria	42.6666	25.3739	1240K	M	CA	Bulgaria	Bulgaria_EBA
I19453	I19453	2022	LazaridisAlpaslanRoodenbergScience2022	4450	289	3000-2000 BCE	Bulgaria_EBA	Kazanlak, Tell Kran (Central, Yasenovo)	30123	58535	Bulgaria	42.6666	25.3739	1240K	F	CA	Bulgaria	Bulgaria_EBA
I19454	I19454	2022	LazaridisAlpaslanRoodenbergScience2022	4450	289	3000-2000 BCE	Bulgaria_EBA	Kazanlak, Tell Kran (Central, Yasenovo)	249954	468636	Bulgaria	42.6666	25.3739	1240K	M	CA	Bulgaria	Bulgaria_EBA
I19456_d	I19456	2022	LazaridisAlpaslanRoodenbergScience2022	4450	289	3000-2000 BCE	Bulgaria_EBA	Kazanlak, Tell Kran (Central, Yasenovo)	33353	64509	Bulgaria	42.6666	25.3739	1240K	M	CA	Bulgaria	Bulgaria_EBA
I19460	I19460	2022	LazaridisAlpaslanRoodenbergScience2022	4325	72	2500-2250 BCE	Bulgaria_EBA	Tell Ezero (South Central)	73640	141934	Bulgaria	42.4622	26.0259	1240K	F	CA	Bulgaria	Bulgaria_EBA
I19462	I19462	2022	LazaridisAlpaslanRoodenbergScience2022	4450	289	3000-2000 BCE	Bulgaria_EBA	Nova Zagora (South Central)	45789	87391	Bulgaria	42.4942	26.0087	1240K	F	CA	Bulgaria	Bulgaria_EBA
I2180	I2180	2022	LazaridisAlpaslanRoodenbergScience2022	4959	70	3098-2914 calBCE (4394��29 BP, OxA-23059)	Bulgaria_EBA	Smyadovo (Northeast)	449830	839366	Bulgaria	43.0667	27.0167	1240K	F	CA	Bulgaria	Bulgaria_EBA
I1113	I1113	2018	MathiesonNature2018	7550	115	5800-5400 BCE	Bulgaria_MalakPreslavets_N	Malak Preslavets	125526	235592	Bulgaria	43.98	26.4	1240K	F	ME	Bulgaria	Bulgaria_MalakPreslavets_N
I1295	I1295	2018	MathiesonNature2018	7550	115	5800-5400 BCE	Bulgaria_MalakPreslavets_N	Malak Preslavets	79878	150402	Bulgaria	43.98	26.4	1240K	M	ME	Bulgaria	Bulgaria_MalakPreslavets_N
I1296_enhanced	I1296	2018	LazaridisAlpaslanRoodenbergScience2022 (higher coverage of previously reported individual from MathiesonNature2018)	7634	30	5733-5631 calBCE (6796��36 BP, OxA-32540)	Bulgaria_MalakPreslavets_N	Malak Preslavets	56649	104200	Bulgaria	43.98	26.4	1240K	M	ME	Bulgaria	Bulgaria_MalakPreslavets_N
I1297	I1297	2018	MathiesonNature2018	7550	115	5800-5400 BCE	Bulgaria_MalakPreslavets_N	Malak Preslavets	63360	118464	Bulgaria	43.98	26.4	1240K	F	ME	Bulgaria	Bulgaria_MalakPreslavets_N
I1109	I1109	2018	MathiesonNature2018	7550	115	5800-5400 BCE	Bulgaria_MalakPreslavets_N_oHighEEF	Malak Preslavets	135941	254410	Bulgaria	43.98	26.4	1240K	F	ME	Bulgaria	Bulgaria_MalakPreslavets_N
I2216_enhanced	I2216	2018	LazaridisAlpaslanRoodenbergScience2022 (higher coverage of previously reported individual from MathiesonNature2018)	7839	52	5983-5793 calBCE (7000��30 BP, PSUAMS-2340)	Bulgaria_MalakPreslavets_N_oHighEEF	Malak Preslavets	54937	101949	Bulgaria	43.98	26.4	1240K	F	ME	Bulgaria	Bulgaria_MalakPreslavets_N
I3879	I3879	2018	MathiesonNature2018	7550	115	5800-5400 BCE	Bulgaria_MalakPreslavets_N_oHighEEF	Malak Preslavets	81733	153526	Bulgaria	43.98	26.4	1240K	M	ME	Bulgaria	Bulgaria_MalakPreslavets_N
I6354	I6354	2022	LazaridisAlpaslanRoodenbergScience2022	7550	115	5800-5400 BCE	Bulgaria_MalakPreslavets_N_oLowEEF	Malak Preslavets	26354	49324	Bulgaria	43.98	26.4	1240K	M	ME	Bulgaria	Bulgaria_MalakPreslavets_N
I0700	I0700	2018	MathiesonNature2018	7550	115	5800-5400 BCE	Bulgaria_MalakPreslavets_N_oLowEEF_1d.rel.I1108	Malak Preslavets	199015	359115	Bulgaria	43.98	26.4	1240K	M	ME	Bulgaria	Bulgaria_MalakPreslavets_N
I0704_enhanced	I0704	2018	LazaridisAlpaslanRoodenbergScience2022 (higher coverage of previously reported individual from MathiesonNature2018)	7892	53	6059-5839 calBCE (7070��50 BP, Poz-81119)	Bulgaria_N	Dzhulyunitsa (Veliko Tarnovo)	67020	124495	Bulgaria	43.1609	25.8834	1240K	F	ME	Bulgaria	Bulgaria_N
I11134	I11134	2022	LazaridisAlpaslanRoodenbergScience2022	7725	188	6100-5450 BCE	Bulgaria_N	Dzhulyunitsa (Veliko Tarnovo)	384177	728158	Bulgaria	43.1609	25.8834	1240K	F	ME	Bulgaria	Bulgaria_N
I11135	I11135	2022	LazaridisAlpaslanRoodenbergScience2022	7725	188	6100-5450 BCE	Bulgaria_N	Dzhulyunitsa (Veliko Tarnovo)	398156	750487	Bulgaria	43.1609	25.8834	1240K	M	ME	Bulgaria	Bulgaria_N
I11270	I11270	2022	LazaridisAlpaslanRoodenbergScience2022	7725	188	6100-5450 BCE	Bulgaria_N	Dzhulyunitsa (Veliko Tarnovo)	167797	320215	Bulgaria	43.1609	25.8834	1240K	M	ME	Bulgaria	Bulgaria_N
I1298_enhanced	I1298	2018	LazaridisAlpaslanRoodenbergScience2022 (higher coverage of previously reported individual from MathiesonNature2018)	7883	54	6057-5805 calBCE (7060��50 BP, Poz-81112)	Bulgaria_N	Ohoden (Vratsa)	119534	221004	Bulgaria	43.3743	23.7293	1240K	F	ME	Bulgaria	Bulgaria_N
I2521	I2521	2018	MathiesonNature2018	7503	40	5621-5481 calBCE (6615��30 BP, PSUAMS-1836)	Bulgaria_N	Veliko Tarnovo, Dzhulyunitsa	436842	786781	Bulgaria	43.1609	25.8834	1240K	M	ME	Bulgaria	Bulgaria_N
I2529_enhanced	I2529	2018	LazaridisAlpaslanRoodenbergScience2022 (higher coverage of previously reported individual from MathiesonNature2018)	7610	36	5723-5571 calBCE (6750��40 BP, Poz-81117)	Bulgaria_N	Yabalkovo, Dimitrovgrad, Haskovo	394362	728089	Bulgaria	42.1	25.75	1240K	M	ME	Bulgaria	Bulgaria_N
BulgarianA1.HO	BulgarianA1	2014	LazaridisNature2014	Modern	Modern	Modern	Bulgarian.HO	Plovdiv	586372	#N/A	Bulgaria	42.1634	24.7412	HumanOrigins	M	Modern	East Europe	Bulgarian
BulgarianA4.HO	BulgarianA4	2014	LazaridisNature2014	Modern	Modern	Modern	Bulgarian.HO	Plovdiv	591752	#N/A	Bulgaria	42.1634	24.7412	HumanOrigins	M	Modern	East Europe	Bulgarian
BulgarianB1.HO	BulgarianB1	2014	LazaridisNature2014	Modern	Modern	Modern	Bulgarian.HO	Plovdiv	592283	#N/A	Bulgaria	42.1634	24.7412	HumanOrigins	M	Modern	East Europe	Bulgarian
BulgarianB4.HO	BulgarianB4	2014	LazaridisNature2014	Modern	Modern	Modern	Bulgarian.HO	Plovdiv	588366	#N/A	Bulgaria	42.1634	24.7412	HumanOrigins	M	Modern	East Europe	Bulgarian
BulgarianC1.HO	BulgarianC1	2014	LazaridisNature2014	Modern	Modern	Modern	Bulgarian.HO	Plovdiv	591596	#N/A	Bulgaria	42.1634	24.7412	HumanOrigins	M	Modern	East Europe	Bulgarian
BulgarianD6.HO	BulgarianD6	2014	LazaridisNature2014	Modern	Modern	Modern	Bulgarian.HO	Plovdiv	575707	#N/A	Bulgaria	42.1634	24.7412	HumanOrigins	M	Modern	East Europe	Bulgarian
BulgarianE2.HO	BulgarianE2	2014	LazaridisNature2014	Modern	Modern	Modern	Bulgarian.HO	Plovdiv	592162	#N/A	Bulgaria	42.1634	24.7412	HumanOrigins	M	Modern	East Europe	Bulgarian
BulgarianF1.HO	BulgarianF1	2014	LazaridisNature2014	Modern	Modern	Modern	Bulgarian.HO	Plovdiv	592593	#N/A	Bulgaria	42.1634	24.7412	HumanOrigins	M	Modern	East Europe	Bulgarian
BulgarianF2.HO	BulgarianF2	2014	LazaridisNature2014	Modern	Modern	Modern	Bulgarian.HO	Plovdiv	591961	#N/A	Bulgaria	42.1634	24.7412	HumanOrigins	F	Modern	East Europe	Bulgarian
BulgarianH2.HO	BulgarianH2	2014	LazaridisNature2014	Modern	Modern	Modern	Bulgarian.HO	Plovdiv	592478	#N/A	Bulgaria	42.1634	24.7412	HumanOrigins	F	Modern	East Europe	Bulgarian
COR01	COR01	-	This study	3946	40	2571-2299 BC	COR01	Grotte di Castelcorno	478421	1018408	Italy	45.8894	10.9913	1240K	M	CA	Copper Age	COR01
COR02	COR02	-	This study	3748	21	2276-2041 BC	COR02	Grotte di Castelcorno	506441	1044458	Italy	45.8894	10.9913	1240K	F	CA_EBA	Copper Age - Early Bronze Age	COR02
I18712	I18712	2022	LazaridisAlpaslanRoodenbergScience2022	3600	491	2500-800 BCE	Croatia_BA	D. Ostrvica-Pasi��ine	322971	589109	Croatia	43.4578	16.7491	1240K	M	EBA_FBA	Croatia	Croatia_BA
I18748	I18748	2022	LazaridisAlpaslanRoodenbergScience2022	3700	87	1900-1600 BCE	Croatia_BA	Bogomolje, 1981	291463	534609	Croatia	43.1309	16.9973	1240K	M	EBA	Croatia	Croatia_BA
I10047	I10047	..	NovakPLoSOne2021	6050	115	4300-3900 BCE	Croatia_C_Lasinja	Poto��ani	408916	752618	Croatia	45.4482	17.6388	1240K	M	MN	Croatia	Croatia_C_Lasinja
I10048	I10048	..	NovakPLoSOne2021	6050	115	4300-3900 BCE	Croatia_C_Lasinja	Poto��ani	428766	789757	Croatia	45.4482	17.6388	1240K	M	MN	Croatia	Croatia_C_Lasinja
I10049	I10049	..	NovakPLoSOne2021	6050	115	4300-3900 BCE	Croatia_C_Lasinja	Poto��ani	445181	820132	Croatia	45.4482	17.6388	1240K	M	MN	Croatia	Croatia_C_Lasinja
I10050	I10050	..	NovakPLoSOne2021	6050	115	4300-3900 BCE	Croatia_C_Lasinja	Poto��ani	276569	521320	Croatia	45.4482	17.6388	1240K	F	MN	Croatia	Croatia_C_Lasinja
I10052	I10052	..	NovakPLoSOne2021	6095	61	4246-4052 calBCE (5325��20 BP, UCIAMS-140250)	Croatia_C_Lasinja	Poto��ani	89504	164394	Croatia	45.4482	17.6388	1240K	F	MN	Croatia	Croatia_C_Lasinja
I10053	I10053	..	NovakPLoSOne2021	6050	115	4300-3900 BCE	Croatia_C_Lasinja	Poto��ani	340852	622345	Croatia	45.4482	17.6388	1240K	M	MN	Croatia	Croatia_C_Lasinja
I10054	I10054	..	NovakPLoSOne2021	6050	115	4300-3900 BCE	Croatia_C_Lasinja	Poto��ani	451193	827663	Croatia	45.4482	17.6388	1240K	M	MN	Croatia	Croatia_C_Lasinja
I10056	I10056	..	NovakPLoSOne2021	6050	115	4300-3900 BCE	Croatia_C_Lasinja	Poto��ani	388466	708311	Croatia	45.4482	17.6388	1240K	F	MN	Croatia	Croatia_C_Lasinja
I10057	I10057	..	NovakPLoSOne2021	6050	115	4300-3900 BCE	Croatia_C_Lasinja	Poto��ani	415553	757554	Croatia	45.4482	17.6388	1240K	F	MN	Croatia	Croatia_C_Lasinja
I10062	I10062	..	NovakPLoSOne2021	6050	115	4300-3900 BCE	Croatia_C_Lasinja	Poto��ani	417911	762553	Croatia	45.4482	17.6388	1240K	M	MN	Croatia	Croatia_C_Lasinja
I10064	I10064	..	NovakPLoSOne2021	6050	115	4300-3900 BCE	Croatia_C_Lasinja	Poto��ani	352009	641384	Croatia	45.4482	17.6388	1240K	F	MN	Croatia	Croatia_C_Lasinja
I10070	I10070	..	NovakPLoSOne2021	6050	115	4300-3900 BCE	Croatia_C_Lasinja	Poto��ani	450470	825996	Croatia	45.4482	17.6388	1240K	F	MN	Croatia	Croatia_C_Lasinja
I10271	I10271	..	NovakPLoSOne2021	6050	115	4300-3900 BCE	Croatia_C_Lasinja	Poto��ani	332650	624283	Croatia	45.4482	17.6388	1240K	M	MN	Croatia	Croatia_C_Lasinja
I10272	I10272	..	NovakPLoSOne2021	6023	76	4230-3967 calBCE (5240��40 BP, Beta-233122)	Croatia_C_Lasinja	Poto��ani	142768	277642	Croatia	45.4482	17.6388	1240K	F	MN	Croatia	Croatia_C_Lasinja
I10274	I10274	..	NovakPLoSOne2021	6050	115	4300-3900 BCE	Croatia_C_Lasinja	Poto��ani	72036	139006	Croatia	45.4482	17.6388	1240K	M	MN	Croatia	Croatia_C_Lasinja
I10275	I10275	..	NovakPLoSOne2021	6050	115	4300-3900 BCE	Croatia_C_Lasinja	Poto��ani	47115	94061	Croatia	45.4482	17.6388	1240K	F	MN	Croatia	Croatia_C_Lasinja
I10291	I10291	..	NovakPLoSOne2021	6050	115	4300-3900 BCE	Croatia_C_Lasinja	Poto��ani	125163	233140	Croatia	45.4482	17.6388	1240K	F	MN	Croatia	Croatia_C_Lasinja
I10294	I10294	..	NovakPLoSOne2021	6050	115	4300-3900 BCE	Croatia_C_Lasinja	Poto��ani	466261	858333	Croatia	45.4482	17.6388	1240K	M	MN	Croatia	Croatia_C_Lasinja
I10297	I10297	..	NovakPLoSOne2021	6050	115	4300-3900 BCE	Croatia_C_Lasinja	Poto��ani	485878	895998	Croatia	45.4482	17.6388	1240K	F	MN	Croatia	Croatia_C_Lasinja
I10303	I10303	..	NovakPLoSOne2021	6050	115	4300-3900 BCE	Croatia_C_Lasinja	Poto��ani	367875	681530	Croatia	45.4482	17.6388	1240K	F	MN	Croatia	Croatia_C_Lasinja
I5072	I5072	2018	MathiesonNature2018	7545	27	5657-5558 calBCE (6685��20 BP, UCIAMS-174935)	Croatia_EN_Impressa	Kargadur	332940	629427	Croatia	43.3514	16.4618	1240K	M	ME	Croatia	Croatia_EN_Impressa
JAG34_noUDG.SG	JAG34	2021	FreilichPinhasiScientificReports2021	3715	59	1876-1687 calBCE (3445��20 BP, UCIAMS-233509;PSU-6011)	Croatia_Jagodnjak_MBA.SG	Osijek, Jagodnjak-Krcevine	466420	895881	Croatia	45.687	18.506	Shotgun	M	EBA	Croatia	Croatia_MBA
JAG78_noUDG.SG	JAG78	2021	FreilichPinhasiScientificReports2021	3650	58	1800-1600 BCE	Croatia_Jagodnjak_MBA.SG	Osijek, Jagodnjak-Krcevine	469313	898376	Croatia	45.687	18.506	Shotgun	M	EBA	Croatia	Croatia_MBA
JAG82_noUDG.SG	JAG82	2021	FreilichPinhasiScientificReports2021	3650	58	1800-1600 BCE	Croatia_Jagodnjak_MBA.SG	Osijek, Jagodnjak-Krcevine	438902	843839	Croatia	45.687	18.506	Shotgun	M	EBA	Croatia	Croatia_MBA
JAG85_noUDG.SG	JAG85	2021	FreilichPinhasiScientificReports2021	3650	58	1800-1600 BCE	Croatia_Jagodnjak_MBA.SG	Osijek, Jagodnjak-Krcevine	368426	707187	Croatia	45.687	18.506	Shotgun	F	EBA	Croatia	Croatia_MBA
JAG93_noUDG.SG	JAG93	2021	FreilichPinhasiScientificReports2021	3650	58	1800-1600 BCE	Croatia_Jagodnjak_MBA.SG	Osijek, Jagodnjak-Krcevine	404262	780622	Croatia	45.687	18.506	Shotgun	F	EBA	Croatia	Croatia_MBA
I24345	I24345	2021	PattersonNature2021	2900	318	1500-400 BCE	Croatia_LBA_EIA	Velim-Kosa	28512	52173	Croatia	43.8874	15.7253	1240K	M	FBA_IA	Croatia	Croatia_LBA_EIA
I24342	I24342	2021	PattersonNature2021	3410	23	1501-1421 calBCE (3185��20 BP, UCIAMS-233623)	Croatia_MBA	Velim-Kosa	452665	820306	Croatia	43.8874	15.7253	1240K	M	MBA	Croatia	Croatia_MBA
I26773	I26773	2021	PattersonNature2021	3325	101	1550-1200 BCE	Croatia_MBA	Mu��ego/Mon Sego	404750	728296	Croatia	45.0682	13.7084	1240K	F	MBA_FBA	Croatia	Croatia_MBA
I26774	I26774	2021	PattersonNature2021	3325	101	1550-1200 BCE	Croatia_MBA	Mu��ego/Mon Sego	455781	827364	Croatia	45.0682	13.7084	1240K	F	MBA_FBA	Croatia	Croatia_MBA
I26893	I26893	2021	PattersonNature2021	3325	101	1550-1200 BCE	Croatia_MBA	Mu��ego/Mon Sego	470063	861181	Croatia	45.0682	13.7084	1240K	F	MBA_FBA	Croatia	Croatia_MBA
I4331	I4331	2018	MathiesonNature2018	3519	29	1618-1517 calBCE (3305��20 BP, PSUAMS-2257)	Croatia_MBA	Veliki Vanik	389682	710973	Croatia	43.194	17.344	1240K	M	MBA	Croatia	Croatia_MBA
I4332	I4332	2018	MathiesonNature2018	3508	32	1613-1508 calBCE (3290��20 BP, PSUAMS-2258)	Croatia_MBA	Veliki Vanik	397589	729425	Croatia	43.194	17.344	1240K	F	MBA	Croatia	Croatia_MBA
I5073	I5073	2022	LazaridisAlpaslanRoodenbergScience2022	3573	47	1732-1542 calBCE (3350��20 BP, PSUAMS-3812)	Croatia_MBA	Koprivno	432898	813013	Croatia	43.6073	16.5471	1240K	M	EBA_MBA	Croatia	Croatia_MBA
I5074	I5074	2022	LazaridisAlpaslanRoodenbergScience2022	3385	30	1497-1397 calBCE (3155��20 BP, PSUAMS-3813)	Croatia_MBA	Matkovici	519403	973343	Croatia	43.17	17.26	1240K	M	MBA	Croatia	Croatia_MBA
I5080	I5080	2022	LazaridisAlpaslanRoodenbergScience2022	3631	38	1743-1623 calBCE (3395��20 BP, PSUAMS-3814)	Croatia_MBA	Zavojane-Ravca, Velika Gomila	444110	825075	Croatia	44.92	16.05	1240K	M	EBA	Croatia	Croatia_MBA
I11843	I11843	2022	LazaridisAlpaslanRoodenbergScience2022	3750	115	2000-1600 BCE	Croatia_MBA_Cetina	Cetina Valley	205736	392162	Croatia	43.9672	16.4327	1240K	M	EBA	Croatia	Croatia_MBA
I18088	I18088	2022	LazaridisAlpaslanRoodenbergScience2022	3750	115	2000-1600 BCE	Croatia_MBA_Cetina	Cetina Valley	48215	90025	Croatia	43.9672	16.4327	1240K	M	EBA	Croatia	Croatia_MBA
I18745	I18745	2022	LazaridisAlpaslanRoodenbergScience2022	3750	115	2000-1600 BCE	Croatia_MBA_Cetina	Cetina Valley	376215	681263	Croatia	43.9672	16.4327	1240K	F	EBA	Croatia	Croatia_MBA
I18746	I18746	2022	LazaridisAlpaslanRoodenbergScience2022	3750	115	2000-1600 BCE	Croatia_MBA_Cetina	Cetina Valley	349552	631718	Croatia	43.9672	16.4327	1240K	M	EBA	Croatia	Croatia_MBA
I18752	I18752	2022	LazaridisAlpaslanRoodenbergScience2022	3750	115	2000-1600 BCE	Croatia_MBA_Cetina	Cetina Valley	320688	582279	Croatia	43.9672	16.4327	1240K	M	EBA	Croatia	Croatia_MBA
I19017	I19017	2022	LazaridisAlpaslanRoodenbergScience2022	3750	115	2000-1600 BCE	Croatia_MBA_Cetina	Cetina Valley	58983	111390	Croatia	43.9672	16.4327	1240K	F	EBA	Croatia	Croatia_MBA
I19026	I19026	2022	LazaridisAlpaslanRoodenbergScience2022	3750	115	2000-1600 BCE	Croatia_MBA_Cetina	Cetina Valley	22514	42738	Croatia	43.9672	16.4327	1240K	M	EBA	Croatia	Croatia_MBA
I19032	I19032	2022	LazaridisAlpaslanRoodenbergScience2022	3750	115	2000-1600 BCE	Croatia_MBA_Cetina	Cetina Valley	57926	109008	Croatia	43.9672	16.4327	1240K	M	EBA	Croatia	Croatia_MBA
I19022	I19022	2022	LazaridisAlpaslanRoodenbergScience2022	3750	115	2000-1600 BCE	Croatia_MBA_Cetina_1d.rel.I19027.possible.1d.rel.I19020	Cetina Valley	26541	49870	Croatia	43.9672	16.4327	1240K	F	EBA	Croatia	Croatia_MBA
I19019	I19019	2022	LazaridisAlpaslanRoodenbergScience2022	3750	115	2000-1600 BCE	Croatia_MBA_Cetina_dup.I19017	Cetina Valley	31545	59977	Croatia	43.9672	16.4327	1240K	F	EBA	Croatia	Croatia_MBA
I18072	I18072	2022	LazaridisAlpaslanRoodenbergScience2022	3450	289	2000-1000 BCE	Croatia_MLBA	Bezdanja��a Cave	224876	413567	Croatia	44.852	15.4199	1240K	M	EBA_FBA	Croatia	Croatia_MLBA
I18074	I18074	2022	LazaridisAlpaslanRoodenbergScience2022	3450	289	2000-1000 BCE	Croatia_MLBA	Bezdanja��a Cave	49335	92593	Croatia	44.852	15.4199	1240K	F	EBA_FBA	Croatia	Croatia_MLBA
I18075	I18075	2022	LazaridisAlpaslanRoodenbergScience2022	3450	289	2000-1000 BCE	Croatia_MLBA	Bezdanja��a Cave	37076	69444	Croatia	44.852	15.4199	1240K	M	EBA_FBA	Croatia	Croatia_MLBA
I18077	I18077	2022	LazaridisAlpaslanRoodenbergScience2022	3450	289	2000-1000 BCE	Croatia_MLBA	Bezdanja��a Cave	239999	442046	Croatia	44.852	15.4199	1240K	F	EBA_FBA	Croatia	Croatia_MLBA
I18415	I18415	2022	LazaridisAlpaslanRoodenbergScience2022	3100	202	1500-800 BCE	Croatia_MLBA	Bezdanja��a Cave	390749	722374	Croatia	44.852	15.4199	1240K	M	MBA_FBA	Croatia	Croatia_MLBA
I18416	I18416	2022	LazaridisAlpaslanRoodenbergScience2022	3100	202	1500-800 BCE	Croatia_MLBA	Bezdanja��a Cave	384644	715045	Croatia	44.852	15.4199	1240K	F	MBA_FBA	Croatia	Croatia_MLBA
I18417	I18417	2022	LazaridisAlpaslanRoodenbergScience2022	3100	202	1500-800 BCE	Croatia_MLBA	Bezdanja��a Cave	385964	718847	Croatia	44.852	15.4199	1240K	M	MBA_FBA	Croatia	Croatia_MLBA
I18721	I18721	2022	LazaridisAlpaslanRoodenbergScience2022	3100	202	1500-800 BCE	Croatia_MLBA	Bezdanja��a Cave	340864	619193	Croatia	44.852	15.4199	1240K	M	MBA_FBA	Croatia	Croatia_MLBA
I18723	I18723	2022	LazaridisAlpaslanRoodenbergScience2022	3100	202	1500-800 BCE	Croatia_MLBA	Bezdanja��a Cave	324285	588305	Croatia	44.852	15.4199	1240K	M	MBA_FBA	Croatia	Croatia_MLBA
I18724	I18724	2022	LazaridisAlpaslanRoodenbergScience2022	3100	202	1500-800 BCE	Croatia_MLBA	Bezdanja��a Cave	351702	639198	Croatia	44.852	15.4199	1240K	F	MBA_FBA	Croatia	Croatia_MLBA
I18725	I18725	2022	LazaridisAlpaslanRoodenbergScience2022	3100	202	1500-800 BCE	Croatia_MLBA	Bezdanja��a Cave	353016	641989	Croatia	44.852	15.4199	1240K	M	MBA_FBA	Croatia	Croatia_MLBA
I18727	I18727	2022	LazaridisAlpaslanRoodenbergScience2022	3100	202	1500-800 BCE	Croatia_MLBA	Bezdanja��a Cave	245824	451193	Croatia	44.852	15.4199	1240K	F	MBA_FBA	Croatia	Croatia_MLBA
I18729	I18729	2022	LazaridisAlpaslanRoodenbergScience2022	3100	202	1500-800 BCE	Croatia_MLBA	Bezdanja��a Cave	327281	595641	Croatia	44.852	15.4199	1240K	M	MBA_FBA	Croatia	Croatia_MLBA
I18730	I18730	2022	LazaridisAlpaslanRoodenbergScience2022	3100	202	1500-800 BCE	Croatia_MLBA	Bezdanja��a Cave	316203	575760	Croatia	44.852	15.4199	1240K	F	MBA_FBA	Croatia	Croatia_MLBA
I18732	I18732	2022	LazaridisAlpaslanRoodenbergScience2022	3100	202	1500-800 BCE	Croatia_MLBA	Bezdanja��a Cave	334955	608986	Croatia	44.852	15.4199	1240K	M	MBA_FBA	Croatia	Croatia_MLBA
I18734	I18734	2022	LazaridisAlpaslanRoodenbergScience2022	3100	202	1500-800 BCE	Croatia_MLBA	Bezdanja��a Cave	239749	440524	Croatia	44.852	15.4199	1240K	F	MBA_FBA	Croatia	Croatia_MLBA
I18737	I18737	2022	LazaridisAlpaslanRoodenbergScience2022	3100	202	1500-800 BCE	Croatia_MLBA	Bezdanja��a Cave	306869	558485	Croatia	44.852	15.4199	1240K	M	MBA_FBA	Croatia	Croatia_MLBA
I18738	I18738	2022	LazaridisAlpaslanRoodenbergScience2022	3100	202	1500-800 BCE	Croatia_MLBA	Bezdanja��a Cave	319327	581249	Croatia	44.852	15.4199	1240K	F	MBA_FBA	Croatia	Croatia_MLBA
I18739	I18739	2022	LazaridisAlpaslanRoodenbergScience2022	3100	202	1500-800 BCE	Croatia_MLBA	Bezdanja��a Cave	267639	491742	Croatia	44.852	15.4199	1240K	F	MBA_FBA	Croatia	Croatia_MLBA
I18717	I18717	2022	LazaridisAlpaslanRoodenbergScience2022	3100	202	1500-800 BCE	Croatia_MLBA_brother.I18078.father.I18071	Bezdanja��a Cave	277848	507232	Croatia	44.852	15.4199	1240K	M	MBA_FBA	Croatia	Croatia_MLBA
I26741	I26741	2021	PattersonNature2021	6585	47	4713-4548 calBCE (5786��30 BP, SUERC-50664)	Croatia_MN_Sopot	Osijek-Hermanov vinograd	483532	880904	Croatia	45.551	18.7466	1240K	F	MN	Croatia	Croatia_MN
I3498	I3498	2018	MathiesonNature2018	7681	46	5834-5656 calBCE (6850��40 BP, Poz-90129)	Croatia_MN_Sopot	Beli Manastir-Popova zemlja	263969	493488	Croatia	45.3388	18.6989	1240K	M	ME	Croatia	Croatia_MN
I4168	I4168	2018	MathiesonNature2018	6588	55	4777-4538 calBCE (5790��40 BP, Poz-90128)	Croatia_MN_Sopot	Beli Manastir-Popova zemlja	105181	196903	Croatia	45.3388	18.6989	1240K	F	MN	Croatia	Croatia_MN
I5077	I5077	2018	MathiesonNature2018	7001	74	5208-4942 calBCE (6110��25 BP, PSUAMS-2691)	Croatia_MN_Sopot	Osijek, Hermanov Vinograd	446585	830179	Croatia	45.551	18.7466	1240K	M	EN	Croatia	Croatia_MN
I5078	I5078	2018	MathiesonNature2018	6571	45	4699-4545 calBCE (5770��25 BP, PSUAMS-2615)	Croatia_MN_Sopot	Osijek, Hermanov Vinograd	450172	838802	Croatia	45.551	18.7466	1240K	M	MN	Croatia	Croatia_MN
I7399	I7399	2022	LazaridisAlpaslanRoodenbergScience2022	7078	50	5216-5045 calBCE (6190��25 BP, PSUAMS-4263)	Croatia_MN_Sopot	Vinkovci, Vinka	434016	794945	Croatia	45.3009	18.7794	1240K	F	EN	Croatia	Croatia_MN
I3433	I3433	2018	MathiesonNature2018	7800	57	5975-5747 calBCE (6970��35 BP, PSUAMS-2259)	Croatia_N_Cardial	Zemunica Cave	430520	785779	Croatia	43.589	16.648	1240K	F	ME	Croatia	Croatia_N_Cardial
I3947	I3947	2018	MathiesonNature2018	7834	58	5985-5774 calBCE (7000��40 BP, PSUAMS-2223)	Croatia_N_Cardial	Zemunica Cave	411224	751310	Croatia	43.589	16.648	1240K	M	ME	Croatia	Croatia_N_Cardial
I3948	I3948	2018	MathiesonNature2018	7863	51	6007-5803 calBCE (7030��40 BP, PSUAMS-2224)	Croatia_N_Cardial	Zemunica Cave	412038	754045	Croatia	43.589	16.648	1240K	M	ME	Croatia	Croatia_N_Cardial
I4167	I4167	2018	MathiesonNature2018	6635	60	4792-4552 calBCE (5830��40 BP, Poz-90127)	Croatia_N_Starcevo	Beli Manastir-Popova zemlja	31416	58386	Croatia	45.3388	18.6989	1240K	M	MN	Croatia	Croatia_N
I5079	I5079	2018	MathiesonNature2018	5421	114	3651-3110 calBCE (4700��90 BP, Beta-187421)	Croatia_N_Starcevo	Radovanci	435263	811667	Croatia	45.4885	17.6413	1240K	F	LN_CA	Croatia	Croatia_N
POP02_noUDG.SG	POP02	2021	FreilichPinhasiScientificReports2021	6450	115	4700-4300 BCE	Croatia_Popova_MN.SG	Osijek, Beli Manastir-Popova zemlja	429806	829553	Croatia	45.747	18.57	Shotgun	F	MN	Croatia	Croatia_Popova_MN
POP04_noUDG.SG	POP04	2021	FreilichPinhasiScientificReports2021	6450	115	4700-4300 BCE	Croatia_Popova_MN.SG	Osijek, Beli Manastir-Popova zemlja	444987	857342	Croatia	45.747	18.57	Shotgun	M	MN	Croatia	Croatia_Popova_MN
POP05_noUDG.SG	POP05	2021	FreilichPinhasiScientificReports2021	6450	115	4700-4300 BCE	Croatia_Popova_MN.SG	Osijek, Beli Manastir-Popova zemlja	393001	760168	Croatia	45.747	18.57	Shotgun	F	MN	Croatia	Croatia_Popova_MN
POP06_noUDG.SG	POP06	2021	FreilichPinhasiScientificReports2021	6450	115	4700-4300 BCE	Croatia_Popova_MN.SG	Osijek, Beli Manastir-Popova zemlja	478518	919398	Croatia	45.747	18.57	Shotgun	F	MN	Croatia	Croatia_Popova_MN
POP07_noUDG.SG	POP07	2021	FreilichPinhasiScientificReports2021	6635	60	4792-4552 calBCE (5830��40 BP, Poz-90127)	Croatia_Popova_MN.SG	Osijek, Beli Manastir-Popova zemlja	433324	832911	Croatia	45.747	18.57	Shotgun	M	MN	Croatia	Croatia_Popova_MN
POP08_noUDG.SG	POP08	2021	FreilichPinhasiScientificReports2021	6450	115	4700-4300 BCE	Croatia_Popova_MN.SG	Osijek, Beli Manastir-Popova zemlja	399776	773121	Croatia	45.747	18.57	Shotgun	F	MN	Croatia	Croatia_Popova_MN
POP09_noUDG.SG	POP09	2021	FreilichPinhasiScientificReports2021	6450	115	4700-4300 BCE	Croatia_Popova_MN.SG	Osijek, Beli Manastir-Popova zemlja	436529	838487	Croatia	45.747	18.57	Shotgun	F	MN	Croatia	Croatia_Popova_MN
POP12_noUDG.SG	POP12	2021	FreilichPinhasiScientificReports2021	6450	115	4700-4300 BCE	Croatia_Popova_MN.SG	Osijek, Beli Manastir-Popova zemlja	420470	814668	Croatia	45.747	18.57	Shotgun	F	MN	Croatia	Croatia_Popova_MN
POP13_noUDG.SG	POP13	2021	FreilichPinhasiScientificReports2021	6450	115	4700-4300 BCE	Croatia_Popova_MN.SG	Osijek, Beli Manastir-Popova zemlja	401303	769224	Croatia	45.747	18.57	Shotgun	F	MN	Croatia	Croatia_Popova_MN
POP14_noUDG.SG	POP14	2021	FreilichPinhasiScientificReports2021	6488	55	4777-4538 calBCE (5790��40 BP, Poz-90128)	Croatia_Popova_MN.SG	Osijek, Beli Manastir-Popova zemlja	461103	887248	Croatia	45.747	18.57	Shotgun	F	MN	Croatia	Croatia_Popova_MN
POP16_noUDG.SG	POP16	2021	FreilichPinhasiScientificReports2021	6450	115	4700-4300 BCE	Croatia_Popova_MN.SG	Osijek, Beli Manastir-Popova zemlja	415042	796053	Croatia	45.747	18.57	Shotgun	F	MN	Croatia	Croatia_Popova_MN
POP19_noUDG.SG	POP19	2021	FreilichPinhasiScientificReports2021	6450	115	4700-4300 BCE	Croatia_Popova_MN.SG	Osijek, Beli Manastir-Popova zemlja	443731	849644	Croatia	45.747	18.57	Shotgun	F	MN	Croatia	Croatia_Popova_MN
POP24_noUDG.SG	POP24	2021	FreilichPinhasiScientificReports2021	6450	115	4700-4300 BCE	Croatia_Popova_MN.SG	Osijek, Beli Manastir-Popova zemlja	395969	763899	Croatia	45.747	18.57	Shotgun	M	MN	Croatia	Croatia_Popova_MN
POP27_noUDG.SG	POP27	2021	FreilichPinhasiScientificReports2021	6450	115	4700-4300 BCE	Croatia_Popova_MN.SG	Osijek, Beli Manastir-Popova zemlja	420765	806707	Croatia	45.747	18.57	Shotgun	F	MN	Croatia	Croatia_Popova_MN
POP33_noUDG.SG	POP33	2021	FreilichPinhasiScientificReports2021	6324	113	4603-4453 calBCE (5529��99 BP, Z-5732)	Croatia_Popova_MN.SG	Osijek, Beli Manastir-Popova zemlja	347576	680781	Croatia	45.747	18.57	Shotgun	M	MN	Croatia	Croatia_Popova_MN
POP36_noUDG.SG	POP36	2021	FreilichPinhasiScientificReports2021	6450	115	4700-4300 BCE	Croatia_Popova_MN.SG	Osijek, Beli Manastir-Popova zemlja	380857	730490	Croatia	45.747	18.57	Shotgun	M	MN	Croatia	Croatia_Popova_MN
CRO103.HO	CRO103	2014	LazaridisNature2014	Modern	Modern	Modern	Croatian.HO	Split	589687	#N/A	Croatia	43.513	16.446	HumanOrigins	M	Modern	South East Europe	Croatian
CRO107.HO	CRO107	2014	LazaridisNature2014	Modern	Modern	Modern	Croatian.HO	Split	589694	#N/A	Croatia	43.513	16.446	HumanOrigins	M	Modern	South East Europe	Croatian
CRO153.HO	CRO153	2014	LazaridisNature2014	Modern	Modern	Modern	Croatian.HO	Split	591599	#N/A	Croatia	43.513	16.446	HumanOrigins	M	Modern	South East Europe	Croatian
CRO31.HO	CRO31	2014	LazaridisNature2014	Modern	Modern	Modern	Croatian.HO	Split	591720	#N/A	Croatia	43.513	16.446	HumanOrigins	M	Modern	South East Europe	Croatian
CRO41.HO	CRO41	2014	LazaridisNature2014	Modern	Modern	Modern	Croatian.HO	Split	590921	#N/A	Croatia	43.513	16.446	HumanOrigins	M	Modern	South East Europe	Croatian
CRO47.HO	CRO47	2014	LazaridisNature2014	Modern	Modern	Modern	Croatian.HO	Split	590716	#N/A	Croatia	43.513	16.446	HumanOrigins	M	Modern	South East Europe	Croatian
CRO48.HO	CRO48	2014	LazaridisNature2014	Modern	Modern	Modern	Croatian.HO	Split	591985	#N/A	Croatia	43.513	16.446	HumanOrigins	M	Modern	South East Europe	Croatian
CRO53.HO	CRO53	2014	LazaridisNature2014	Modern	Modern	Modern	Croatian.HO	Split	587816	#N/A	Croatia	43.513	16.446	HumanOrigins	M	Modern	South East Europe	Croatian
CRO66.HO	CRO66	2014	LazaridisNature2014	Modern	Modern	Modern	Croatian.HO	Split	591263	#N/A	Croatia	43.513	16.446	HumanOrigins	M	Modern	South East Europe	Croatian
CRO93.HO	CRO93	2014	LazaridisNature2014	Modern	Modern	Modern	Croatian.HO	Split	591685	#N/A	Croatia	43.513	16.446	HumanOrigins	M	Modern	South East Europe	Croatian
CYP19.HO	CYP19	2014	LazaridisNature2014	Modern	Modern	Modern	Cypriot.HO	Nicosia	591219	#N/A	Cyprus	35.13	33.43	HumanOrigins	M	Modern	Middle East	Cypriot
CYP2.HO	CYP2	2014	LazaridisNature2014	Modern	Modern	Modern	Cypriot.HO	Nicosia	592136	#N/A	Cyprus	35.13	33.43	HumanOrigins	M	Modern	Middle East	Cypriot
CYP5.HO	CYP5	2014	LazaridisNature2014	Modern	Modern	Modern	Cypriot.HO	Nicosia	591735	#N/A	Cyprus	35.13	33.43	HumanOrigins	M	Modern	Middle East	Cypriot
Cyprus13AJ19.HO	Cyprus13AJ19	2014	LazaridisNature2014	Modern	Modern	Modern	Cypriot.HO	Nicosia	591936	#N/A	Cyprus	35.13	33.43	HumanOrigins	M	Modern	Middle East	Cypriot
Cyprus21AJ19.HO	Cyprus21AJ19	2014	LazaridisNature2014	Modern	Modern	Modern	Cypriot.HO	Nicosia	592311	#N/A	Cyprus	35.13	33.43	HumanOrigins	M	Modern	Middle East	Cypriot
Cyprus22AJ19.HO	Cyprus22AJ19	2014	LazaridisNature2014	Modern	Modern	Modern	Cypriot.HO	Nicosia	592295	#N/A	Cyprus	35.13	33.43	HumanOrigins	F	Modern	Middle East	Cypriot
Cyprus24AJ19.HO	Cyprus24AJ19	2014	LazaridisNature2014	Modern	Modern	Modern	Cypriot.HO	Nicosia	591949	#N/A	Cyprus	35.13	33.43	HumanOrigins	M	Modern	Middle East	Cypriot
Cyprus2AJ19.HO	Cyprus2AJ19	2014	LazaridisNature2014	Modern	Modern	Modern	Cypriot.HO	Nicosia	592183	#N/A	Cyprus	35.13	33.43	HumanOrigins	M	Modern	Middle East	Cypriot
NA15724.HO	NA15724	2014	LazaridisNature2014	Modern	Modern	Modern	Czech.HO	Pre-1989	591875	#N/A	Czechoslovakia	50.1	14.4	HumanOrigins	M	Modern	Central Europe	Czech
NA15725.HO	NA15725	2014	LazaridisNature2014	Modern	Modern	Modern	Czech.HO	Pre-1989	591974	#N/A	Czechoslovakia	50.1	14.4	HumanOrigins	M	Modern	Central Europe	Czech
NA15726.HO	NA15726	2014	LazaridisNature2014	Modern	Modern	Modern	Czech.HO	Pre-1989	591747	#N/A	Czechoslovakia	50.1	14.4	HumanOrigins	M	Modern	Central Europe	Czech
NA15727.HO	NA15727	2014	LazaridisNature2014	Modern	Modern	Modern	Czech.HO	Pre-1989	591922	#N/A	Czechoslovakia	50.1	14.4	HumanOrigins	M	Modern	Central Europe	Czech
NA15728.HO	NA15728	2014	LazaridisNature2014	Modern	Modern	Modern	Czech.HO	Pre-1989	591435	#N/A	Czechoslovakia	50.1	14.4	HumanOrigins	M	Modern	Central Europe	Czech
NA15729.HO	NA15729	2014	LazaridisNature2014	Modern	Modern	Modern	Czech.HO	Pre-1989	592440	#N/A	Czechoslovakia	50.1	14.4	HumanOrigins	F	Modern	Central Europe	Czech
NA15730.HO	NA15730	2014	LazaridisNature2014	Modern	Modern	Modern	Czech.HO	Pre-1989	592283	#N/A	Czechoslovakia	50.1	14.4	HumanOrigins	F	Modern	Central Europe	Czech
NA15731.HO	NA15731	2014	LazaridisNature2014	Modern	Modern	Modern	Czech.HO	Pre-1989	592093	#N/A	Czechoslovakia	50.1	14.4	HumanOrigins	F	Modern	Central Europe	Czech
NA15732.HO	NA15732	2014	LazaridisNature2014	Modern	Modern	Modern	Czech.HO	Pre-1989	592145	#N/A	Czechoslovakia	50.1	14.4	HumanOrigins	F	Modern	Central Europe	Czech
NA15733.HO	NA15733	2014	LazaridisNature2014	Modern	Modern	Modern	Czech.HO	Pre-1989	591895	#N/A	Czechoslovakia	50.1	14.4	HumanOrigins	F	Modern	Central Europe	Czech
I4888	I4888	2018	OlaldeNature2018	4038	42	2195-2027 calBCE (3700��20 BP, PSUAMS-2846)	Czech_BellBeaker	Prague 8, Kobylisy, Ke St��rce Street	445753	816045	Czech Republic	50.1217	14.457	1240K	M	EBA	Czech	Czech_BellBeaker
I4889	I4889	2018	OlaldeNature2018	4131	50	2284-2056 calBCE (3765��20 BP, PSUAMS-2847)	Czech_BellBeaker	Prague 8, Kobylisy, Ke St��rce Street	452241	830315	Czech Republic	50.1217	14.457	1240K	M	CA_EBA	Czech	Czech_BellBeaker
I4895	I4895	2018	OlaldeNature2018	4106	52	2276-2042 calBCE (3750��20 BP, PSUAMS-2852)	Czech_BellBeaker	Prague 5, Jinonice, Butovick�� Street	435590	797715	Czech Republic	50.0504	14.3667	1240K	M	CA_EBA	Czech	Czech_BellBeaker
I4945	I4945	2018	OlaldeNature2018	4177	45	2293-2143 calBCE (3795��20 BP, PSUAMS-2854)	Czech_BellBeaker	Prague 8, Kobylisy, Ke St��rce Street	273588	519995	Czech Republic	50.1217	14.457	1240K	F	CA_EBA	Czech	Czech_BellBeaker
I5666	I5666	2018	OlaldeNature2018	4250	289	2800-1800 BCE	Czech_BellBeaker	Lochenice	149156	280266	Czech Republic	50.274	15.8139	1240K	M	CA_EBA	Czech	Czech_BellBeaker
I6468	I6468	2018	OlaldeNature2018	4150	173	2500-1900 BCE	Czech_BellBeaker	Velk�� P����lepy	25906	48586	Czech Republic	50.1667	14.3167	1240K	F	CA_EBA	Czech	Czech_BellBeaker
I6480	I6480	2018	OlaldeNature2018	4150	173	2500-1900 BCE	Czech_BellBeaker	Velk�� P����lepy	226301	420858	Czech Republic	50.1667	14.3167	1240K	M	CA_EBA	Czech	Czech_BellBeaker
I7205	I7205	2018	OlaldeNature2018	4200	144	2500-2000 BCE	Czech_BellBeaker	Radosevice	411964	755071	Czech Republic	50.4103	14.0746	1240K	M	CA_EBA	Czech	Czech_BellBeaker
I7211	I7211	2018	OlaldeNature2018	4183	44	2296-2143 calBCE (3800��20 BP, PSUAMS-4345)	Czech_BellBeaker	Radosevice	413069	752562	Czech Republic	50.4103	14.0746	1240K	F	CA_EBA	Czech	Czech_BellBeaker
I7249	I7249	2018	OlaldeNature2018	4011	50	2138-1973 calBCE (3670��20 BP, PSUAMS-4499)	Czech_BellBeaker	Brand��sek	417585	762410	Czech Republic	50.19	14.158	1240K	M	EBA	Czech	Czech_BellBeaker
I7251	I7251	2018	OlaldeNature2018	4200	144	2500-2000 BCE	Czech_BellBeaker	Brand��sek	404295	740533	Czech Republic	50.19	14.158	1240K	M	CA_EBA	Czech	Czech_BellBeaker
I7269	I7269	2018	OlaldeNature2018	4200	144	2500-2000 BCE	Czech_BellBeaker	Brand��sek	374106	689004	Czech Republic	50.19	14.158	1240K	M	CA_EBA	Czech	Czech_BellBeaker
I7270	I7270	2018	OlaldeNature2018	4200	144	2500-2000 BCE	Czech_BellBeaker	Brand��sek	21728	40815	Czech Republic	50.19	14.158	1240K	F	CA_EBA	Czech	Czech_BellBeaker
I7275	I7275	2018	OlaldeNature2018	4200	144	2500-2000 BCE	Czech_BellBeaker	Brand��sek	378072	693044	Czech Republic	50.19	14.158	1240K	M	CA_EBA	Czech	Czech_BellBeaker
I7276	I7276	2018	OlaldeNature2018	4200	144	2500-2000 BCE	Czech_BellBeaker	Brand��sek	409338	748900	Czech Republic	50.19	14.158	1240K	M	CA_EBA	Czech	Czech_BellBeaker
I7281	I7281	2018	OlaldeNature2018	4194	43	2340-2146 calBCE (3810��20 BP, PSUAMS-4350)	Czech_BellBeaker	Prague 5 - Mal�� Ohrada	406604	743881	Czech Republic	50.045	14.3393	1240K	F	CA	Czech	Czech_BellBeaker
I7282	I7282	2018	OlaldeNature2018	4200	144	2500-2000 BCE	Czech_BellBeaker	Radosevice	418401	768721	Czech Republic	50.4103	14.0746	1240K	M	CA_EBA	Czech	Czech_BellBeaker
I7287	I7287	2018	OlaldeNature2018	4200	144	2500-2000 BCE	Czech_BellBeaker	Radosevice	337953	625311	Czech Republic	50.4103	14.0746	1240K	M	CA_EBA	Czech	Czech_BellBeaker
I7288	I7288	2018	OlaldeNature2018	4200	144	2500-2000 BCE	Czech_BellBeaker	Radosevice	47737	89398	Czech Republic	50.4103	14.0746	1240K	M	CA_EBA	Czech	Czech_BellBeaker
I15823	I15823	2021	PattersonNature2021	5550	115	3800-3400 BCE	Czech_C	Central Bohemia, Prague 5, Prague-Jinonice (Holman��s Garden Centre)	312511	586879	Czech Republic	50.0544	14.3634	1240K	M	LN	Czech	Czech_C
I15826	I15826	2021	PattersonNature2021	5505	65	3634-3382 calBCE (4750��25 BP, PSUAMS-8271)	Czech_C	Central Bohemia, Prague 5, Prague-Jinonice (Holman��s Garden Centre)	117830	222723	Czech Republic	50.0544	14.3634	1240K	M	LN	Czech	Czech_C
I17310	I17310	2021	PattersonNature2021	5397	47	3519-3370 calBCE (4670��30 BP, PSUAMS-10053)	Czech_C	NW Bohemia, Teplice, B��lina (Titzler)	235510	437697	Czech Republic	50.5562	13.7635	1240K	M	CA	Czech	Czech_C
I14167	I14167	2021	PapacScienceAdvances2021	5850	231	4300-3500 BCE	Czech_C_Baalberge	Makotrasy	415486	753658	Czech Republic	50.1458	14.2214	1240K	M	MN_LN	Czech	Czech_C_Baalberge
I14169	I14169	2021	PapacScienceAdvances2021	5850	231	4300-3500 BCE	Czech_C_Baalberge	Makotrasy	439022	794414	Czech Republic	50.1458	14.2214	1240K	M	MN_LN	Czech	Czech_C_Baalberge
I14170	I14170	2021	PapacScienceAdvances2021	5850	231	4300-3500 BCE	Czech_C_Baalberge	Makotrasy	434317	785492	Czech Republic	50.1458	14.2214	1240K	M	MN_LN	Czech	Czech_C_Baalberge
I14171	I14171	2021	PapacScienceAdvances2021	5850	231	4300-3500 BCE	Czech_C_Baalberge	Makotrasy	429592	778914	Czech Republic	50.1458	14.2214	1240K	F	MN_LN	Czech	Czech_C_Baalberge
I14172	I14172	2021	PapacScienceAdvances2021	5850	231	4300-3500 BCE	Czech_C_Baalberge	Makotrasy	434852	792081	Czech Republic	50.1458	14.2214	1240K	F	MN_LN	Czech	Czech_C_Baalberge
I14173	I14173	2021	PapacScienceAdvances2021	5850	231	4300-3500 BCE	Czech_C_Baalberge	Makotrasy	448166	811949	Czech Republic	50.1458	14.2214	1240K	M	MN_LN	Czech	Czech_C_Baalberge
I14174	I14174	2021	PapacScienceAdvances2021	5850	231	4300-3500 BCE	Czech_C_Baalberge	Makotrasy	426195	772079	Czech Republic	50.1458	14.2214	1240K	M	MN_LN	Czech	Czech_C_Baalberge
I14175	I14175	2021	PapacScienceAdvances2021	5850	231	4300-3500 BCE	Czech_C_Baalberge	Makotrasy	429185	778787	Czech Republic	50.1458	14.2214	1240K	F	MN_LN	Czech	Czech_C_Baalberge
I16121	I16121	2021	PapacScienceAdvances2021	5850	231	4300-3500 BCE	Czech_C_Baalberge	Makotrasy	308385	573438	Czech Republic	50.1458	14.2214	1240K	F	MN_LN	Czech	Czech_C_Baalberge
I16122	I16122	2021	PapacScienceAdvances2021	5850	231	4300-3500 BCE	Czech_C_Baalberge	Makotrasy	278726	520638	Czech Republic	50.1458	14.2214	1240K	F	MN_LN	Czech	Czech_C_Baalberge
I7186	I7186	2021	PapacScienceAdvances2021	5713	63	3933-3655 calBCE (4990��25 BP, PSUAMS-4231)	Czech_C_Baalberge	Makotrasy	472807	867308	Czech Republic	50.1458	14.2214	1240K	F	LN	Czech	Czech_C_Baalberge
I7187	I7187	2021	PapacScienceAdvances2021	6044	74	4227-3986 calBCE (5260��20 BP, PSUAMS-4404)	Czech_C_Baalberge	Makotrasy	465804	854371	Czech Republic	50.1458	14.2214	1240K	M	MN	Czech	Czech_C_Baalberge
I7188	I7188	2021	PapacScienceAdvances2021	5610	24	3705-3635 calBCE (4880��20 BP, PSUAMS-4232)	Czech_C_Baalberge	Makotrasy	470493	864313	Czech Republic	50.1458	14.2214	1240K	F	LN	Czech	Czech_C_Baalberge
I7189	I7189	2021	PapacScienceAdvances2021	5526	40	3634-3522 calBCE (4765��20 BP, PSUAMS-4233)	Czech_C_Baalberge	Makotrasy	466240	855752	Czech Republic	50.1458	14.2214	1240K	F	LN	Czech	Czech_C_Baalberge
I7191	I7191	2021	PapacScienceAdvances2021	5657	39	3774-3650 calBCE (4945��25 BP, PSUAMS-3997)	Czech_C_Baalberge	Makotrasy	476119	876046	Czech Republic	50.1458	14.2214	1240K	F	LN	Czech	Czech_C_Baalberge
I7192	I7192	2021	PapacScienceAdvances2021	5552	45	3654-3530 calBCE (4840��25 BP, PSUAMS-3879)	Czech_C_Baalberge	Makotrasy	471577	866736	Czech Republic	50.1458	14.2214	1240K	M	LN	Czech	Czech_C_Baalberge
I7194	I7194	2021	PapacScienceAdvances2021	5527	37	3633-3524 calBCE (4770��20 BP, PSUAMS-4235)	Czech_C_Baalberge	Makotrasy	467541	858047	Czech Republic	50.1458	14.2214	1240K	F	LN	Czech	Czech_C_Baalberge
BUT002	BUT002	2021	PapacScienceAdvances2021	4350	58	2500-2300 BCE	Czech_CordedWare	Bohemia, Praha 5 - Nov�� Butovice	129236	238531	Czech Republic	50.0524	14.345	1240K	F	CA	Czech	Czech_CordedWare
BUT003	BUT003	2021	PapacScienceAdvances2021	4335	51	2466-2296 calBCE (3898��26 BP, MAMS-41375)	Czech_CordedWare	Bohemia, Praha 5 - Nov�� Butovice	231186	423913	Czech Republic	50.0524	14.345	1240K	M	CA	Czech	Czech_CordedWare
CAH005	CAH005	2021	PapacScienceAdvances2021	4349	49	2471-2298 calBCE (3917��26 BP, MAMS-41377)	Czech_CordedWare	Bohemia, ��achovice	368475	670868	Czech Republic	50.3731	13.3654	1240K	M	CA	Czech	Czech_CordedWare
CAH010	CAH010	2021	PapacScienceAdvances2021	4275	69	2456-2206 calBCE (3853��27 BP, MAMS-41378)	Czech_CordedWare	Bohemia, ��achovice	422431	775350	Czech Republic	50.3731	13.3654	1240K	F	CA	Czech	Czech_CordedWare
KON001	KON001	2021	PapacScienceAdvances2021	4697	73	2874-2627 calBCE (4147��24 BP, MAMS-45787)	Czech_CordedWare	Bohemia, Konobr��e	222333	419459	Czech Republic	50.5557	13.6606	1240K	F	CA	Czech	Czech_CordedWare
OBR003	OBR003	2021	PapacScienceAdvances2021	4835	27	2913-2786 calBCE (4259��23 BP, MAMS-30795)	Czech_CordedWare	Bohemia, Ob����stv��	223999	421063	Czech Republic	50.2927	14.4849	1240K	M	CA	Czech	Czech_CordedWare
OBR004	OBR004	2021	PapacScienceAdvances2021	4512	65	2831-2472 calBCE (4048��26 BP, MAMS-38483)	Czech_CordedWare	Bohemia, Ob����stv��	221670	419333	Czech Republic	50.2927	14.4849	1240K	F	CA	Czech	Czech_CordedWare
PNL002	PNL002	2021	PapacScienceAdvances2021	4653	93	2869-2505 calBCE (4110��35 BP, Poz-86648)	Czech_CordedWare	Bohemia, Ploti��t�� nad Labem	437749	831371	Czech Republic	50.2502	15.8113	1240K	M	CA	Czech	Czech_CordedWare
STD002	STD002	2021	PapacScienceAdvances2021	4720	63	2885-2639 calBCE (4177��25 BP, MAMS-45792)	Czech_CordedWare	Bohemia, Stadice	346368	652586	Czech Republic	50.6129	13.9612	1240K	M	CA	Czech	Czech_CordedWare
TRM006	TRM006	2021	PapacScienceAdvances2021	4644	91	2862-2573 calBCE (4105��25 BP, MAMS-45796)	Czech_CordedWare	Bohemia, Trmice	439728	827026	Czech Republic	50.6379	13.9923	1240K	M	CA	Czech	Czech_CordedWare
VLI007	VLI007	2021	PapacScienceAdvances2021	4739	59	2890-2677 calBCE (4196��21 BP, MAMS-30758)	Czech_CordedWare	Bohemia, Vlin��ves	439468	817824	Czech Republic	50.3659	14.4466	1240K	F	CA	Czech	Czech_CordedWare
VLI011	VLI011	2021	PapacScienceAdvances2021	4718	64	2884-2636 calBCE (4174��25 BP, MAMS-44711)	Czech_CordedWare	Bohemia, Vlin��ves	364658	681148	Czech Republic	50.3659	14.4466	1240K	M	CA	Czech	Czech_CordedWare
VLI016	VLI016	2021	PapacScienceAdvances2021	4345	48	2470-2299 calBCE (3913��26 BP, MAMS-38473)	Czech_CordedWare	Bohemia, Vlin��ves	366519	683955	Czech Republic	50.3659	14.4466	1240K	M	CA	Czech	Czech_CordedWare
VLI017	VLI017	2021	PapacScienceAdvances2021	4336	52	2467-2297 calBCE (3902��28 BP, MAMS-38474)	Czech_CordedWare	Bohemia, Vlin��ves	367229	683782	Czech Republic	50.3659	14.4466	1240K	F	CA	Czech	Czech_CordedWare
VLI019	VLI019	2021	PapacScienceAdvances2021	4500	58	2650-2450 BCE	Czech_CordedWare	Bohemia, Vlin��ves	229392	437976	Czech Republic	50.3659	14.4466	1240K	M	CA	Czech	Czech_CordedWare
VLI070	VLI070	2021	PapacScienceAdvances2021	4351	44	2470-2306 calBCE (3918��21 BP, MAMS-46362)	Czech_CordedWare	Bohemia, Vlin��ves	176456	323834	Czech Republic	50.3659	14.4466	1240K	F	CA	Czech	Czech_CordedWare
VLI071	VLI071	2021	PapacScienceAdvances2021	4715	65	2882-2635 calBCE (4171��26 BP, MAMS-45798)	Czech_CordedWare	Bohemia, Vlin��ves	412551	777113	Czech Republic	50.3659	14.4466	1240K	F	CA	Czech	Czech_CordedWare
VLI076	VLI076	2021	PapacScienceAdvances2021	4906	40	3018-2899 calBCE (4340��25 BP, MAMS-45799)	Czech_CordedWare	Bohemia, Vlin��ves	394315	742527	Czech Republic	50.3659	14.4466	1240K	F	CA	Czech	Czech_CordedWare
VLI085	VLI085	2021	PapacScienceAdvances2021	4653	90	2865-2574 calBCE (4110��27 BP, MAMS-45800)	Czech_CordedWare	Bohemia, Vlin��ves	179549	346003	Czech Republic	50.3659	14.4466	1240K	M	CA	Czech	Czech_CordedWare
VLI092	VLI092	2021	PapacScienceAdvances2021	4719	64	2885-2636 calBCE (4176��26 BP, MAMS-45801)	Czech_CordedWare	Bohemia, Vlin��ves	400834	752535	Czech Republic	50.3659	14.4466	1240K	M	CA	Czech	Czech_CordedWare
I4884	I4884	2018	OlaldeNature2018	3758	45	1882-1742 calBCE (3480��20 BP, PSUAMS-2842)	Czech_EBA	Prague 8, Kobylisy, Ke St��rce Street	453524	836319	Czech Republic	50.1217	14.457	1240K	M	EBA	Czech	Czech_EBA
I4892	I4892	2018	OlaldeNature2018	3754	47	1881-1700 calBCE (3475��20 BP, PSUAMS-2849)	Czech_EBA	Prague 8, Kobylisy, Ke St��rce Street	439446	808142	Czech Republic	50.1217	14.457	1240K	F	EBA	Czech	Czech_EBA
I7195	I7195	2018	OlaldeNature2018	4250	289	2800-1800 BCE	Czech_EBA	Prague 5, Jinonice, Zahradnictv��	373599	684583	Czech Republic	50.0504	14.3667	1240K	F	CA_EBA	Czech	Czech_EBA
I7196	I7196	2018	OlaldeNature2018	4250	289	2800-1800 BCE	Czech_EBA	Prague 5, Jinonice, Zahradnictv��	384342	705671	Czech Republic	50.0504	14.3667	1240K	M	CA_EBA	Czech	Czech_EBA
I7199	I7199	2018	OlaldeNature2018	4039	47	2197-1983 calBCE (3700��25 BP, PSUAMS-3886)	Czech_EBA	Prague 5, Jinonice, Zahradnictv��	422263	772648	Czech Republic	50.0504	14.3667	1240K	M	EBA	Czech	Czech_EBA
I7200	I7200	2018	OlaldeNature2018	4250	289	2800-1800 BCE	Czech_EBA	Prague 5, Jinonice, Zahradnictv��	401917	734643	Czech Republic	50.0504	14.3667	1240K	F	CA_EBA	Czech	Czech_EBA
I7201	I7201	2018	OlaldeNature2018	4250	289	2800-1800 BCE	Czech_EBA	Prague 5, Jinonice, Zahradnictv��	372784	688415	Czech Republic	50.0504	14.3667	1240K	F	CA_EBA	Czech	Czech_EBA
I7203	I7203	2018	OlaldeNature2018	4250	289	2800-1800 BCE	Czech_EBA	Prague 5, Jinonice, Zahradnictv��	39236	74185	Czech Republic	50.0504	14.3667	1240K	M	CA_EBA	Czech	Czech_EBA
BNL004	BNL004	2021	PapacScienceAdvances2021	3995	55	2140-1950 BCE	Czech_EBA_Unetice	Bohemia, Brand��s nad Labem	402799	729345	Czech Republic	50.1742	14.6465	1240K	M	EBA	Czech	Czech_EBA_Unetice
BNL005	BNL005	2021	PapacScienceAdvances2021	4084	56	2271-2037 calBCE (3738��23 BP, MAMS-30777)	Czech_EBA_Unetice	Bohemia, Brand��s nad Labem	410678	748468	Czech Republic	50.1742	14.6465	1240K	F	EBA	Czech	Czech_EBA_Unetice
CHL001	CHL001	2021	PapacScienceAdvances2021	3905	38	2020-1890 BCE	Czech_EBA_Unetice	Bohemia, Chleby	393910	719676	Czech Republic	50.215	15.1191	1240K	F	EBA	Czech	Czech_EBA_Unetice
KNE006	KNE006	2021	PapacScienceAdvances2021	4065	49	2200-2030 BCE	Czech_EBA_Unetice	Bohemia, Kn����eves	84487	155120	Czech Republic	50.1193	14.2671	1240K	F	EBA	Czech	Czech_EBA_Unetice
KNE007	KNE007	2021	PapacScienceAdvances2021	3977	53	2133-1947 calBCE (3651��20 BP, MAMS-30774)	Czech_EBA_Unetice	Bohemia, Kn����eves	278564	506679	Czech Republic	50.1193	14.2671	1240K	F	EBA	Czech	Czech_EBA_Unetice
KO1007	KO1007	2021	PapacScienceAdvances2021	3737	56	1881-1691 calBCE (3460��25 BP, MAMS-30785)	Czech_EBA_Unetice	Bohemia, Kol��n I	320633	605231	Czech Republic	50.0333	15.1681	1240K	M	EBA	Czech	Czech_EBA_Unetice
KO1008	KO1008	2021	PapacScienceAdvances2021	3805	95	2020-1690 BCE	Czech_EBA_Unetice	Bohemia, Kol��n I	241900	458056	Czech Republic	50.0333	15.1681	1240K	M	EBA	Czech	Czech_EBA_Unetice
KO1013	KO1013	2021	PapacScienceAdvances2021	3914	41	2029-1893 calBCE (3605��24 BP, MAMS-30789)	Czech_EBA_Unetice	Bohemia, Kol��n I	325385	596740	Czech Republic	50.0333	15.1681	1240K	F	EBA	Czech	Czech_EBA_Unetice
MIB005	MIB005	2021	PapacScienceAdvances2021	3767	39	1886-1749 calBCE (3498��19 BP, MAMS-30485)	Czech_EBA_Unetice	Bohemia, Mikulovice	207114	396680	Czech Republic	49.992	15.7769	1240K	F	EBA	Czech	Czech_EBA_Unetice
MIB026	MIB026	2021	PapacScienceAdvances2021	3793	48	1936-1768 calBCE (3528��22 BP, CRL-19408)	Czech_EBA_Unetice	Bohemia, Mikulovice	145021	268933	Czech Republic	49.992	15.7769	1240K	F	EBA	Czech	Czech_EBA_Unetice
MIB079	MIB079	2021	PapacScienceAdvances2021	3871	43	2020-1783 calBCE (3572��23 BP, CRL-20101)	Czech_EBA_Unetice	Bohemia, Mikulovice	70412	133271	Czech Republic	49.992	15.7769	1240K	F	EBA	Czech	Czech_EBA_Unetice
MIG011	MIG011	2021	PapacScienceAdvances2021	3990	55	2136-1949 calBCE (3658��24 BP, CRL-20114)	Czech_EBA_Unetice	Bohemia, Mikulovice	242322	444306	Czech Republic	49.992	15.7769	1240K	F	EBA	Czech	Czech_EBA_Unetice
MIS005	MIS005	2021	PapacScienceAdvances2021	4054	50	2200-2031 calBCE (3716��24 BP, CRL-20111)	Czech_EBA_Unetice	Bohemia, Mikulovice	167417	314682	Czech Republic	49.992	15.7769	1240K	F	EBA	Czech	Czech_EBA_Unetice
MIS006	MIS006	2021	PapacScienceAdvances2021	4235	66	2452-2152 calBCE (3833��27 BP, CRL-20112)	Czech_EBA_Unetice	Bohemia, Mikulovice	65148	121020	Czech Republic	49.992	15.7769	1240K	M	CA	Czech	Czech_EBA_Unetice
PMI012	PMI012	2021	PapacScienceAdvances2021	3657	68	1877-1564 calBCE (3410��40 BP, UtC-13188)	Czech_EBA_Unetice	Bohemia, Praha-Mi��kovice	168205	312905	Czech Republic	50.1565	14.5387	1240K	F	EBA	Czech	Czech_EBA_Unetice
VLI042	VLI042	2021	PapacScienceAdvances2021	3774	59	1940-1696 calBCE (3504��41 BP, UBA-27398)	Czech_EBA_Unetice	Bohemia, Vlin��ves	114509	220238	Czech Republic	50.3659	14.4466	1240K	M	EBA	Czech	Czech_EBA_Unetice
VLI045	VLI045	2021	PapacScienceAdvances2021	3943	87	2194-1778 calBCE (3623��58 BP, UBA-27395)	Czech_EBA_Unetice	Bohemia, Vlin��ves	345050	645823	Czech Republic	50.3659	14.4466	1240K	F	EBA	Czech	Czech_EBA_Unetice
VLI046	VLI046	2021	PapacScienceAdvances2021	3809	60	1958-1748 calBCE (3536��34 BP, UBA-23635)	Czech_EBA_Unetice	Bohemia, Vlin��ves	62246	119780	Czech Republic	50.3659	14.4466	1240K	F	EBA	Czech	Czech_EBA_Unetice
VLI050	VLI050	2021	PapacScienceAdvances2021	3796	59	1950-1745 calBCE (3526��36 BP, UBA-23638)	Czech_EBA_Unetice	Bohemia, Vlin��ves	374746	700496	Czech Republic	50.3659	14.4466	1240K	F	EBA	Czech	Czech_EBA_Unetice
VLI058	VLI058	2021	PapacScienceAdvances2021	4066	56	2203-2032 calBCE (3725��28 BP, UBA-23642)	Czech_EBA_Unetice	Bohemia, Vlin��ves	243957	462167	Czech Republic	50.3659	14.4466	1240K	F	EBA	Czech	Czech_EBA_Unetice
I15818	I15818	2021	PattersonNature2021	7200	144	5500-5000 BCE	Czech_EN_LBK	NW Bohemia, Teplice, B��any	400866	742859	Czech Republic	50.5906	13.8763	1240K	F	ME_EN	Czech	Czech_EN_LBK
I13781	I13781	2021	PattersonNature2021	2977	49	1117-931 calBCE (2860��25 BP, PSUAMS-10016)	Czech_LBA_IA_Knoviz_Hallstatt	NW Bohemia, Teplice, B��lina (Rudiay I/Maxim Gorkij)	438403	799161	Czech Republic	50.5562	13.7635	1240K	F	FBA	Czech	Czech_LBA_IA_Knoviz_Hallstatt
I13791	I13791	2021	PattersonNature2021	2975	101	1200-850 BCE	Czech_LBA_IA_Knoviz_Hallstatt	NW Bohemia, Teplice, B��lina (Rudiay I/Maxim Gorkij)	436253	793637	Czech Republic	50.5562	13.7635	1240K	F	FBA	Czech	Czech_LBA_IA_Knoviz_Hallstatt
I17311	I17311	2021	PattersonNature2021	2975	101	1200-850 BCE	Czech_LBA_IA_Knoviz_Hallstatt	NW Bohemia, Teplice, B��lina (Rudiay I/Maxim Gorkij)	209035	391506	Czech Republic	50.5562	13.7635	1240K	F	FBA	Czech	Czech_LBA_IA_Knoviz_Hallstatt
I13783	I13783	2021	PattersonNature2021	3022	42	1192-1005 calBCE (2890��20 BP, PSUAMS-9771)	Czech_LBA_Knoviz	Central Bohemia, Prague-West, Hostivice-Palouky	439462	802565	Czech Republic	50.0788	14.2802	1240K	F	FBA	Czech	Czech_LBA_Knoviz
I13787	I13787	2021	PattersonNature2021	2958	43	1108-928 calBCE (2850��20 BP, PSUAMS-9996)	Czech_LBA_Knoviz	Central Bohemia, Prague-West, Hostivice-Palouky	435735	787927	Czech Republic	50.0788	14.2802	1240K	F	FBA	Czech	Czech_LBA_Knoviz
I13789	I13789	2021	PattersonNature2021	3000	144	1300-800 BCE	Czech_LBA_Knoviz	NW Bohemia, Teplice, B��lina (B��schel)	462701	840603	Czech Republic	50.5562	13.7635	1240K	F	FBA	Czech	Czech_LBA_Knoviz
I13793	I13793	2021	PattersonNature2021	3000	144	1300-800 BCE	Czech_LBA_Knoviz	NW Bohemia, Teplice, Chou��	458099	831474	Czech Republic	50.5113	13.7679	1240K	M	FBA	Czech	Czech_LBA_Knoviz
I13796	I13796	2021	PattersonNature2021	3000	144	1300-800 BCE	Czech_LBA_Knoviz	NW Bohemia, Teplice, Chou��	441058	802126	Czech Republic	50.5113	13.7679	1240K	F	FBA	Czech	Czech_LBA_Knoviz
I13798	I13798	2021	PattersonNature2021	3050	115	1300-900 BCE	Czech_LBA_Knoviz	Central Bohemia, Prague-West, Hostivice-Palouky	439867	801715	Czech Republic	50.0788	14.2802	1240K	F	FBA	Czech	Czech_LBA_Knoviz
I13799	I13799	2021	PattersonNature2021	3050	115	1300-900 BCE	Czech_LBA_Knoviz	Central Bohemia, Prague-West, Hostivice-Palouky	461916	840934	Czech Republic	50.0788	14.2802	1240K	F	FBA	Czech	Czech_LBA_Knoviz
I14481	I14481	2021	PattersonNature2021	2834	35	971-830 calBCE (2755��20 BP, PSUAMS-10094)	Czech_LBA_Knoviz	NW Bohemia, Louny, B��vany	47332	86986	Czech Republic	50.4001	13.423	1240K	M	FBA	Czech	Czech_LBA_Knoviz
I15041	I15041	2021	PattersonNature2021	3050	115	1300-900 BCE	Czech_LBA_Knoviz	Central Bohemia, Prague-West, Hostivice-Palouky	424588	771693	Czech Republic	50.0788	14.2802	1240K	M	FBA	Czech	Czech_LBA_Knoviz
I15956	I15956	2021	PattersonNature2021	3050	115	1300-900 BCE	Czech_LBA_Knoviz	Central Bohemia, Prague-West, Hostivice-Palouky	317558	589880	Czech Republic	50.0788	14.2802	1240K	F	FBA	Czech	Czech_LBA_Knoviz
I15957	I15957	2021	PattersonNature2021	3050	115	1300-900 BCE	Czech_LBA_Knoviz	Central Bohemia, Prague-West, Hostivice-Palouky	377178	698017	Czech Republic	50.0788	14.2802	1240K	F	FBA	Czech	Czech_LBA_Knoviz
I15958	I15958	2021	PattersonNature2021	3050	115	1300-900 BCE	Czech_LBA_Knoviz	Central Bohemia, Prague-West, Hostivice-Palouky	380817	702446	Czech Republic	50.0788	14.2802	1240K	F	FBA	Czech	Czech_LBA_Knoviz
I15959	I15959	2021	PattersonNature2021	3022	42	1192-1005 calBCE (2890��20 BP, PSUAMS-10102)	Czech_LBA_Knoviz	Central Bohemia, Prague-West, Hostivice-Palouky	394432	728611	Czech Republic	50.0788	14.2802	1240K	F	FBA	Czech	Czech_LBA_Knoviz
I15960	I15960	2021	PattersonNature2021	3050	115	1300-900 BCE	Czech_LBA_Knoviz	Central Bohemia, Prague-West, Hostivice-Palouky	390079	721242	Czech Republic	50.0788	14.2802	1240K	F	FBA	Czech	Czech_LBA_Knoviz
I16089	I16089	2021	PattersonNature2021	3000	144	1300-800 BCE	Czech_LBA_Knoviz	NW Bohemia, Teplice, Chou��	440041	797993	Czech Republic	50.5113	13.7679	1240K	F	FBA	Czech	Czech_LBA_Knoviz
I16549	I16549	2021	PattersonNature2021	2868	44	1001-836 calBCE (2775��25 BP, PSUAMS-10024)	Czech_LBA_Knoviz	Praha 5, Zli����n	282489	523683	Czech Republic	50.0602	14.2794	1240K	M	FBA	Czech	Czech_LBA_Knoviz
I17611	I17611	2021	PattersonNature2021	3050	115	1300-900 BCE	Czech_LBA_Knoviz	Central Bohemia, Prague-West, Hostivice-Palouky	21064	39097	Czech Republic	50.0788	14.2802	1240K	F	FBA	Czech	Czech_LBA_Knoviz
I20517	I20517	2021	PattersonNature2021	3000	144	1300-800 BCE	Czech_LBA_Knoviz	Central Bohemia, Prague 5, Zli����n	195309	369521	Czech Republic	50.0602	14.2794	1240K	M	FBA	Czech	Czech_LBA_Knoviz
I20525	I20525	2021	PattersonNature2021	2850	58	1000-800 BCE	Czech_LBA_Knoviz	NW Bohemia, Louny, B��vany	142798	268827	Czech Republic	50.4001	13.423	1240K	M	FBA	Czech	Czech_LBA_Knoviz
I20526	I20526	2021	PattersonNature2021	2850	58	1000-800 BCE	Czech_LBA_Knoviz	NW Bohemia, Louny, B��vany	108257	202707	Czech Republic	50.4001	13.423	1240K	F	FBA	Czech	Czech_LBA_Knoviz
I16108	I16108	2021	PattersonNature2021	5526	37	3636-3526 calBCE (4785��25 BP, PSUAMS-10118)	Czech_LN	Central Bohemia, Prague 5, Prague-Stod��lky (Mal�� Ohrada site)	132275	251348	Czech Republic	50.045	14.3393	1240K	F	LN	Czech	Czech_LN
I16099	I16099	2021	PattersonNature2021	3325	72	1500-1250 BCE	Czech_MBA_Tumulus	NW Bohemia, Most, Konobr��e	369654	681860	Czech Republic	50.5336	13.6176	1240K	M	FBA	Czech	Czech_MBA_Tumulus
I16100	I16100	2021	PattersonNature2021	3325	72	1500-1250 BCE	Czech_MBA_Tumulus	NW Bohemia, Most, Konobr��e	312771	577591	Czech Republic	50.5336	13.6176	1240K	M	FBA	Czech	Czech_MBA_Tumulus
I16111	I16111	2021	PattersonNature2021	3325	72	1500-1250 BCE	Czech_MBA_Tumulus	NW Bohemia, Most, Konobr��e	286396	528984	Czech Republic	50.5336	13.6176	1240K	F	FBA	Czech	Czech_MBA_Tumulus
I16112	I16112	2021	PattersonNature2021	3325	72	1500-1250 BCE	Czech_MBA_Tumulus	NW Bohemia, Most, Konobr��e	340502	631054	Czech Republic	50.5336	13.6176	1240K	F	FBA	Czech	Czech_MBA_Tumulus
I14190	I14190	2021	PattersonNature2021	6450	58	4600-4400 BCE	Czech_MN	Central Bohemia, Prague 5, Prague-Jinonice (Holman��s Garden Centre)	447210	812343	Czech Republic	50.0544	14.3634	1240K	M	MN	Czech	Czech_MN
I15819	I15819	2021	PattersonNature2021	7200	144	5500-5000 BCE	Czech_N	N Moravia, Prost��jov, Kralice na Han��	142582	267017	Czech Republic	49.4664	17.1854	1240K	F	ME_EN	Czech	Czech_N
I16092	I16092	2021	PattersonNature2021	5385	55	3504-3348 calBCE (4615��25 BP, PSUAMS-10117)	Czech_N	NW Bohemia, Louny, Dobrom����ice	391215	708393	Czech Republic	50.3775	13.7913	1240K	M	CA	Czech	Czech_N
I4893	I4893	2018	OlaldeNature2018	6345	31	4446-4347 calBCE (5550��20 BP, PSUAMS-2850)	Czech_N	Prague 8, Kobylisy, Ke St��rce Street	447675	819662	Czech Republic	50.1217	14.457	1240K	M	MN	Czech	Czech_N
I4894	I4894	2018	OlaldeNature2018	6371	38	4494-4361 calBCE (5610��20 BP, PSUAMS-2851)	Czech_N	Prague 8, Kobylisy, Ke St��rce Street	443149	816323	Czech Republic	50.1217	14.457	1240K	F	MN	Czech	Czech_N
I7952	I7952	2021	PattersonNature2021	7200	144	5500-5000 BCE	Czech_N	Central Bohemia, Prague-West, Hostivice-Sadov��	463842	850276	Czech Republic	50.0808	14.2452	1240K	M	ME_EN	Czech	Czech_N
HOL002	HOL002	2021	PapacScienceAdvances2021	5140	92	3350-3030 BCE	Czech_N_Baden	Bohemia, Holubice	416719	759606	Czech Republic	50.2006	14.2903	1240K	F	CA	Czech	Czech_N_Baden
HOL004	HOL004	2021	PapacScienceAdvances2021	5154	88	3350-3030 calBCE (4486��36 BP, CRL-15612)	Czech_N_Baden	Bohemia, Holubice	295794	537066	Czech Republic	50.2006	14.2903	1240K	F	CA	Czech	Czech_N_Baden
BLS002	BLS002	2021	PapacScienceAdvances2021	4692	74	2872-2626 calBCE (4141��22 BP, MAMS-41370)	Czech_N_GlobularAmphora	Bohemia, Bl��any	395362	725096	Czech Republic	50.3511	13.8521	1240K	F	CA	Czech	Czech_N_GlobularAmphora
PRE001	PRE001	2021	PapacScienceAdvances2021	4625	93	2857-2501 calBCE (4095��26 BP, MAMS-41368)	Czech_N_GlobularAmphora	Bohemia, P��edm����ice	433733	796012	Czech Republic	50.2521	15.8119	1240K	F	CA	Czech	Czech_N_GlobularAmphora
VLI031	VLI031	2021	PapacScienceAdvances2021	4510	64	2831-2472 calBCE (4046��27 BP, MAMS-41361)	Czech_N_GlobularAmphora	Bohemia, Vlin��ves	196565	377036	Czech Republic	50.3659	14.4466	1240K	M	CA	Czech	Czech_N_GlobularAmphora
NER001	NER001	2021	PapacScienceAdvances2021	6076	65	4235-3995 calBCE (5284��27 BP, MAMS-45790)	Czech_N_Jordanow	Bohemia, Neratovice	301699	575237	Czech Republic	50.2681	14.5232	1240K	M	MN	Czech	Czech_N_Jordanow
TUC007	TUC007	2021	PapacScienceAdvances2021	6080	62	4236-3996 calBCE (5288��25 BP, MAMS-41356)	Czech_N_Jordanow	Bohemia, Tuchom����ice	444658	815652	Czech Republic	50.1377	14.2734	1240K	F	MN	Czech	Czech_N_Jordanow
VLI004	VLI004	2021	PapacScienceAdvances2021	6141	78	4326-4054 calBCE (5357��27 BP, KIA-40232)	Czech_N_Jordanow	Bohemia, Vlin��ves	357084	667690	Czech Republic	50.3659	14.4466	1240K	F	MN	Czech	Czech_N_Jordanow
KO1016	KO1016	2021	PapacScienceAdvances2021	4750	58	2900-2700 BCE	Czech_N_Rivnac	Bohemia, Kol��n I	314121	576572	Czech Republic	50.0333	15.1681	1240K	F	CA	Czech	Czech_N_Rivnac
TOU001	TOU001	2021	PapacScienceAdvances2021	4712	65	2881-2633 calBCE (4166��24 BP, MAMS-41357)	Czech_N_Rivnac	Bohemia, Tou��e��	440781	804410	Czech Republic	50.1677	14.7226	1240K	M	CA	Czech	Czech_N_Rivnac
TUC004	TUC004	2021	PapacScienceAdvances2021	4940	58	3090-2890 BCE	Czech_N_Rivnac	Bohemia, Tuchom����ice	309946	576078	Czech Republic	50.1377	14.2734	1240K	M	CA	Czech	Czech_N_Rivnac
TUC005	TUC005	2021	PapacScienceAdvances2021	4940	49	3091-2916 calBCE (4386��22 BP, MAMS-30753)	Czech_N_Rivnac	Bohemia, Tuchom����ice	286568	525123	Czech Republic	50.1377	14.2734	1240K	M	CA	Czech	Czech_N_Rivnac
TUC006	TUC006	2021	PapacScienceAdvances2021	4879	36	3011-2889 calBCE (4318��23 BP, MAMS-30754)	Czech_N_Rivnac	Bohemia, Tuchom����ice	298514	547526	Czech Republic	50.1377	14.2734	1240K	F	CA	Czech	Czech_N_Rivnac
VPR001	VPR001	2021	PapacScienceAdvances2021	4756	62	2899-2697 calBCE (4213��25 BP, MAMS-41373)	Czech_N_Rivnac	Bohemia, Velk�� P����lepy	400726	731421	Czech Republic	50.1552	14.3181	1240K	M	CA	Czech	Czech_N_Rivnac
BRZ002	BRZ002	2021	PapacScienceAdvances2021	5521	47	3637-3386 calBCE (4768��26 BP, MAMS-41372)	Czech_N_TRB	Bohemia, B��ezno u Loun	339856	623256	Czech Republic	50.3575	13.7436	1240K	F	LN	Czech	Czech_N_TRB
HOL001	HOL001	2021	PapacScienceAdvances2021	5613	45	3766-3535 calBCE (4879��36 BP, CRL-15611)	Czech_N_TRB	Bohemia, Holubice	473798	870856	Czech Republic	50.2006	14.2903	1240K	F	LN	Czech	Czech_N_TRB
KOB002	KOB002	2021	PapacScienceAdvances2021	5630	28	3761-3637 calBCE (4905��25 BP, MAMS-45784)	Czech_N_TRB	Bohemia, Kol��n-������ralka	347332	661361	Czech Republic	50.0087	15.2309	1240K	F	LN	Czech	Czech_N_TRB
KOB003	KOB003	2021	PapacScienceAdvances2021	5600	87	3800-3500 BCE	Czech_N_TRB	Bohemia, Kol��n-������ralka	144029	277813	Czech Republic	50.0087	15.2309	1240K	M	LN	Czech	Czech_N_TRB
KOB004	KOB004	2021	PapacScienceAdvances2021	5600	87	3800-3500 BCE	Czech_N_TRB	Bohemia, Kol��n-������ralka	150286	289402	Czech Republic	50.0087	15.2309	1240K	F	LN	Czech	Czech_N_TRB
KOB005	KOB005	2021	PapacScienceAdvances2021	5704	58	3909-3654 calBCE (4986��24 BP, MAMS-45785)	Czech_N_TRB	Bohemia, Kol��n-������ralka	32136	60155	Czech Republic	50.0087	15.2309	1240K	F	LN	Czech	Czech_N_TRB
VLI006_noUDG	VLI006	2021	PapacScienceAdvances2021	5661	41	3776-3651 calBCE (4949��25 BP, MAMS-41358)	Czech_N_TRB	Bohemia, Vlin��ves	40959	78236	Czech Republic	50.3659	14.4466	1240K	M	LN	Czech	Czech_N_TRB
HGDP00557.HO	HGDP00557	2012	PattersonGenetics2012	Modern	Modern	Modern	Druze.HO	..	591473	#N/A	Israel	32	35	HumanOrigins	F	Modern	Middle East	Druze
HGDP00558.HO	HGDP00558	2012	PattersonGenetics2012	Modern	Modern	Modern	Druze.HO	..	592068	#N/A	Israel	32	35	HumanOrigins	F	Modern	Middle East	Druze
HGDP00559.HO	HGDP00559	2012	PattersonGenetics2012	Modern	Modern	Modern	Druze.HO	..	591215	#N/A	Israel	32	35	HumanOrigins	F	Modern	Middle East	Druze
HGDP00560.HO	HGDP00560	2012	PattersonGenetics2012	Modern	Modern	Modern	Druze.HO	..	592481	#N/A	Israel	32	35	HumanOrigins	F	Modern	Middle East	Druze
HGDP00561.HO	HGDP00561	2012	PattersonGenetics2012	Modern	Modern	Modern	Druze.HO	..	587861	#N/A	Israel	32	35	HumanOrigins	F	Modern	Middle East	Druze
HGDP00562.HO	HGDP00562	2012	PattersonGenetics2012	Modern	Modern	Modern	Druze.HO	..	592429	#N/A	Israel	32	35	HumanOrigins	M	Modern	Middle East	Druze
HGDP00563.HO	HGDP00563	2012	PattersonGenetics2012	Modern	Modern	Modern	Druze.HO	..	591258	#N/A	Israel	32	35	HumanOrigins	F	Modern	Middle East	Druze
HGDP00564.HO	HGDP00564	2012	PattersonGenetics2012	Modern	Modern	Modern	Druze.HO	..	588899	#N/A	Israel	32	35	HumanOrigins	F	Modern	Middle East	Druze
HGDP00565.HO	HGDP00565	2012	PattersonGenetics2012	Modern	Modern	Modern	Druze.HO	..	592282	#N/A	Israel	32	35	HumanOrigins	F	Modern	Middle East	Druze
HGDP00566.HO	HGDP00566	2012	PattersonGenetics2012	Modern	Modern	Modern	Druze.HO	..	588889	#N/A	Israel	32	35	HumanOrigins	F	Modern	Middle East	Druze
HGDP00567.HO	HGDP00567	2012	PattersonGenetics2012	Modern	Modern	Modern	Druze.HO	..	591439	#N/A	Israel	32	35	HumanOrigins	F	Modern	Middle East	Druze
HGDP00568.HO	HGDP00568	2012	PattersonGenetics2012	Modern	Modern	Modern	Druze.HO	..	591882	#N/A	Israel	32	35	HumanOrigins	U	Modern	Middle East	Druze
HGDP00569.HO	HGDP00569	2012	PattersonGenetics2012	Modern	Modern	Modern	Druze.HO	..	591728	#N/A	Israel	32	35	HumanOrigins	F	Modern	Middle East	Druze
HGDP00571.HO	HGDP00571	2012	PattersonGenetics2012	Modern	Modern	Modern	Druze.HO	..	591691	#N/A	Israel	32	35	HumanOrigins	F	Modern	Middle East	Druze
HGDP00572.HO	HGDP00572	2012	PattersonGenetics2012	Modern	Modern	Modern	Druze.HO	..	591421	#N/A	Israel	32	35	HumanOrigins	F	Modern	Middle East	Druze
HGDP00573.HO	HGDP00573	2012	PattersonGenetics2012	Modern	Modern	Modern	Druze.HO	..	591288	#N/A	Israel	32	35	HumanOrigins	F	Modern	Middle East	Druze
HGDP00574.HO	HGDP00574	2012	PattersonGenetics2012	Modern	Modern	Modern	Druze.HO	..	589508	#N/A	Israel	32	35	HumanOrigins	F	Modern	Middle East	Druze
HGDP00575.HO	HGDP00575	2012	PattersonGenetics2012	Modern	Modern	Modern	Druze.HO	..	590807	#N/A	Israel	32	35	HumanOrigins	F	Modern	Middle East	Druze
HGDP00577.HO	HGDP00577	2012	PattersonGenetics2012	Modern	Modern	Modern	Druze.HO	..	586108	#N/A	Israel	32	35	HumanOrigins	F	Modern	Middle East	Druze
HGDP00578.HO	HGDP00578	2012	PattersonGenetics2012	Modern	Modern	Modern	Druze.HO	..	591711	#N/A	Israel	32	35	HumanOrigins	F	Modern	Middle East	Druze
HGDP00579.HO	HGDP00579	2012	PattersonGenetics2012	Modern	Modern	Modern	Druze.HO	..	590874	#N/A	Israel	32	35	HumanOrigins	F	Modern	Middle East	Druze
HGDP00580.HO	HGDP00580	2012	PattersonGenetics2012	Modern	Modern	Modern	Druze.HO	..	591642	#N/A	Israel	32	35	HumanOrigins	M	Modern	Middle East	Druze
HGDP00582.HO	HGDP00582	2012	PattersonGenetics2012	Modern	Modern	Modern	Druze.HO	..	592588	#N/A	Israel	32	35	HumanOrigins	F	Modern	Middle East	Druze
HGDP00583.HO	HGDP00583	2012	PattersonGenetics2012	Modern	Modern	Modern	Druze.HO	..	592337	#N/A	Israel	32	35	HumanOrigins	F	Modern	Middle East	Druze
HGDP00584.HO	HGDP00584	2012	PattersonGenetics2012	Modern	Modern	Modern	Druze.HO	..	588755	#N/A	Israel	32	35	HumanOrigins	F	Modern	Middle East	Druze
HGDP00586.HO	HGDP00586	2012	PattersonGenetics2012	Modern	Modern	Modern	Druze.HO	..	591513	#N/A	Israel	32	35	HumanOrigins	F	Modern	Middle East	Druze
HGDP00587.HO	HGDP00587	2012	PattersonGenetics2012	Modern	Modern	Modern	Druze.HO	..	592045	#N/A	Israel	32	35	HumanOrigins	F	Modern	Middle East	Druze
HGDP00588.HO	HGDP00588	2012	PattersonGenetics2012	Modern	Modern	Modern	Druze.HO	..	584343	#N/A	Israel	32	35	HumanOrigins	M	Modern	Middle East	Druze
HGDP00591.HO	HGDP00591	2012	PattersonGenetics2012	Modern	Modern	Modern	Druze.HO	..	592633	#N/A	Israel	32	35	HumanOrigins	F	Modern	Middle East	Druze
HGDP00594.HO	HGDP00594	2012	PattersonGenetics2012	Modern	Modern	Modern	Druze.HO	..	591323	#N/A	Israel	32	35	HumanOrigins	M	Modern	Middle East	Druze
HGDP00595.HO	HGDP00595	2012	PattersonGenetics2012	Modern	Modern	Modern	Druze.HO	..	590517	#N/A	Israel	32	35	HumanOrigins	M	Modern	Middle East	Druze
HGDP00597.HO	HGDP00597	2012	PattersonGenetics2012	Modern	Modern	Modern	Druze.HO	..	591697	#N/A	Israel	32	35	HumanOrigins	M	Modern	Middle East	Druze
HGDP00598.HO	HGDP00598	2012	PattersonGenetics2012	Modern	Modern	Modern	Druze.HO	..	592779	#N/A	Israel	32	35	HumanOrigins	M	Modern	Middle East	Druze
HGDP00599.HO	HGDP00599	2012	PattersonGenetics2012	Modern	Modern	Modern	Druze.HO	..	591091	#N/A	Israel	32	35	HumanOrigins	M	Modern	Middle East	Druze
HGDP00600.HO	HGDP00600	2012	PattersonGenetics2012	Modern	Modern	Modern	Druze.HO	..	586026	#N/A	Israel	32	35	HumanOrigins	M	Modern	Middle East	Druze
HGDP00601.HO	HGDP00601	2012	PattersonGenetics2012	Modern	Modern	Modern	Druze.HO	..	592063	#N/A	Israel	32	35	HumanOrigins	F	Modern	Middle East	Druze
HGDP00602.HO	HGDP00602	2012	PattersonGenetics2012	Modern	Modern	Modern	Druze.HO	..	588264	#N/A	Israel	32	35	HumanOrigins	M	Modern	Middle East	Druze
HGDP00604.HO	HGDP00604	2012	PattersonGenetics2012	Modern	Modern	Modern	Druze.HO	..	591686	#N/A	Israel	32	35	HumanOrigins	M	Modern	Middle East	Druze
HGDP00606.HO	HGDP00606	2012	PattersonGenetics2012	Modern	Modern	Modern	Druze.HO	..	592752	#N/A	Israel	32	35	HumanOrigins	F	Modern	Middle East	Druze
I1770	I1770	2018	OlaldeNature2018	3950	231	2400-1600 BCE	England_BellBeaker	England, North Yorkshire, Staxton, Staxton Beacon	260908	483136	United Kingdom	54.2019	-0.434355	1240K	F	CA_EBA	England	England_BellBeaker
I2418	I2418	2018	OlaldeNature2018	4237	64	2452-2200 calBCE (3835��25 BP, NZA-32788)	England_BellBeaker	England, Wiltshire, Amesbury Down	356865	656238	United Kingdom	51.168	-1.77254	1240K	F	CA	England	England_BellBeaker
I2443	I2443	2018	OlaldeNature2018	4091	71	2286-2028 calBCE (3740��40 BP, OxA-8868)	England_BellBeaker	England, Oxfordshire, Yarnton	483159	894131	United Kingdom	51.7977	-1.31346	1240K	F	CA_EBA	England	England_BellBeaker
I2447	I2447	2018	OlaldeNature2018	3938	46	2120-1898 calBCE (3625��25 BP, PSUAMS-2336)	England_BellBeaker	England, Oxfordshire, Yarnton	482979	892874	United Kingdom	51.7977	-1.31346	1240K	M	EBA	England	England_BellBeaker
I2450	I2450	2018	OlaldeNature2018	4248	70	2455-2200 calBCE (3838��30 BP) [R_combine: (3850��21 BP); (3841��40 BP, NZA-15865); (3834��45 BP, NZA-15866)]	England_BellBeaker	England, Oxfordshire, Abington, Spring Road cemetery	491255	903886	United Kingdom	51.68	-1.297	1240K	F	CA	England	England_BellBeaker
I2452	I2452	2018	OlaldeNature2018	4052	49	2199-2032 calBCE (3715��23 BP) [R_combine: (3735��35 BP, Poz-83405); (3700��30 BP, Beta-444979)]	England_BellBeaker	England, South Derbyshire, Willington, Dairy Farm	486619	893553	United Kingdom	52.854	-1.565	1240K	M	EBA	England	England_BellBeaker
I2453	I2453	2018	OlaldeNature2018	4122	68	2290-2038 calBCE (3760��35 BP, Poz-83404)	England_BellBeaker	England, Lincolnshire, West Deeping	325406	600188	United Kingdom	52.67	-0.35	1240K	M	CA_EBA	England	England_BellBeaker
I2455	I2455	2018	OlaldeNature2018	3948	52	2128-1900 calBCE (3631��28 BP, OxA-24594)	England_BellBeaker	England, Needingworth Quarry, Over Narrows	64210	120043	United Kingdom	52.34	0.03	1240K	F	EBA	England	England_BellBeaker
I4950	I4950	2018	OlaldeNature2018	4250	289	2800-1800 BCE	England_BellBeaker	England, Wiltshire, Upavon, RFC Central Flying School	406123	762256	United Kingdom	51.2899	-1.80723	1240K	M	CA_EBA	England	England_BellBeaker
I5382	I5382	2018	OlaldeNature2018	4070	67	2282-1980 calBCE (3725��40 BP, OxA-8728)	England_BellBeaker	England, County Durham, Stockton-on-Tees, Windmill Fields	169354	314908	United Kingdom	54.5228	-1.30813	1240K	M	EBA	England	England_BellBeaker
I5512	I5512	2018	OlaldeNature2018	4250	289	2800-1800 BCE	England_BellBeaker	England, Wiltshire, Netheravon, Flying School	464150	863301	United Kingdom	51.24	-1.76	1240K	F	CA_EBA	England	England_BellBeaker
I5513	I5513	2018	OlaldeNature2018	4250	289	2800-1800 BCE	England_BellBeaker	England, North Ablington, Figheldean	430301	799371	United Kingdom	51.22	-1.77	1240K	M	CA_EBA	England	England_BellBeaker
I6775	I6775	2018	OlaldeNature2018	4150	173	2500-1900 BCE	England_BellBeaker	England, Somerset, Stogursey, Wick Barrow	356734	656227	United Kingdom	51.1213	-3.07565	1240K	M	CA_EBA	England	England_BellBeaker
I1767	I1767	2018	OlaldeNature2018	4045	58	2202-1978 calBCE (3705��35 BP, OxA-8651)	England_BellBeaker_highEEF	England, County Durham, Stockton-on-Tees, Windmill Fields	388053	715472	United Kingdom	54.5228	-1.30813	1240K	M	EBA	England	England_BellBeaker
I5379	I5379	2018	OlaldeNature2018	4333	54	2468-2294 calBCE (3900��30 BP, SUERC-32210)	England_BellBeaker_highEEF	England, Dorset, Sixpenny Handley, Canada Farm	372958	684692	United Kingdom	50.9192	-2.01544	1240K	M	CA	England	England_BellBeaker
I2417	I2417	2018	OlaldeNature2018	4250	115	2500-2100 BCE	England_BellBeaker_lowEEF	England, Wiltshire, Amesbury Down	435970	812535	United Kingdom	51.168	-1.77254	1240K	M	CA_EBA	England	England_BellBeaker
I2454	I2454	2018	OlaldeNature2018	4042	50	2199-1982 calBCE (3703��28 BP, OxA-24595)	England_BellBeaker_lowEEF	England, Needingworth Quarry, Over Narrows	447341	818361	United Kingdom	52.34	0.03	1240K	F	EBA	England	England_BellBeaker
I2459	I2459	2018	OlaldeNature2018	4231	68	2453-2148 calBCE (3829��30 BP, SUERC-54823)	England_BellBeaker_lowEEF	England, Wiltshire, Amesbury Down	286009	518600	United Kingdom	51.168	-1.77254	1240K	F	CA	England	England_BellBeaker
I5376	I5376	2018	OlaldeNature2018	4216	68	2452-2143 calBCE (3819��33 BP, OxA-14728)	England_BellBeaker_lowEEF	England, London, Syon Reach, River Thames Skulls	75464	139411	United Kingdom	51.4742	-0.309898	1240K	F	CA_EBA	England	England_BellBeaker
I6774	I6774	2018	OlaldeNature2018	4121	63	2287-2041 calBCE (3760��30 BP, SUERC-74755)	England_BellBeaker_lowEEF	England, Sussex, Brighton, Ditchling Road	318961	584946	United Kingdom	50.8625	-0.121506	1240K	M	CA_EBA	England	England_BellBeaker
I6680	I6680	2018	OlaldeNature2018	3671	69	1878-1617 calBCE (3420��38 BP, OxA-5555/6)	England_BellBeaker_mediumEEF	England, Northumberland, Low Hauxley	471362	872052	United Kingdom	55.31	-1.55333	1240K	M	EBA	England	England_BellBeaker
I2421	I2421	2018	OlaldeNature2018	3790	51	1935-1751 calBCE (3524��28 BP, OxA-26256)	England_C_EBA	England, Tyne and Wear, Sunderland, Hasting Hill	208968	386861	United Kingdom	54.883	-1.452	1240K	M	EBA	England	England_C_EBA
I2461	I2461	2018	OlaldeNature2018	3975	72	2150-1900 BCE	England_C_EBA	England, Wiltshire, Porton	418190	770839	United Kingdom	51.13	-1.69	1240K	F	EBA	England	England_C_EBA
I2463	I2463	2018	OlaldeNature2018	3774	53	1930-1701 calBCE (3505��35 BP, SUERC-40721)	England_C_EBA	England, Kent, East Kent Access Road	124223	234333	United Kingdom	51.3603	1.3405	1240K	F	EBA	England	England_C_EBA
I2464	I2464	2018	OlaldeNature2018	3615	49	1746-1544 calBCE (3379��30 BP, NZA-28700)	England_C_EBA	England, Wiltshire, Boscombe Airfield	27929	51856	United Kingdom	51.15	-1.75	1240K	M	EBA_MBA	England	England_C_EBA
I2597	I2597	2018	OlaldeNature2018	4080	60	2276-2033 calBCE (3735��30 BP, SUERC-34539)	England_C_EBA	England, Wiltshire, Amesbury Down	437986	807476	United Kingdom	51.168	-1.77254	1240K	M	EBA	England	England_C_EBA
I2601	I2601	2018	OlaldeNature2018	3808	60	1960-1747 calBCE (3535��35 BP, SUERC-40713)	England_C_EBA	England, Kent, East Kent Access Road	275215	498023	United Kingdom	51.3603	1.3405	1240K	F	EBA	England	England_C_EBA
I2602	I2602	2018	OlaldeNature2018	3762	48	1892-1699 calBCE (3490��30 BP, SUERC-40290)	England_C_EBA	England, Kent, East Kent Access Road	343816	628950	United Kingdom	51.3603	1.3405	1240K	M	EBA	England	England_C_EBA
I2604	I2604	2018	OlaldeNature2018	4073	59	2272-2032 calBCE (3730��30 BP, SUERC-26241)	England_C_EBA	England, Hampshire, Barton-Stacey Pipeline	411993	759794	United Kingdom	51.15	-1.36	1240K	F	EBA	England	England_C_EBA
I2609	I2609	2018	OlaldeNature2018	3848	68	2026-1769 calBCE (3560��40 BP, Poz-83423)	England_C_EBA	England, Northumberland, Hexham Golf Course	146389	272818	United Kingdom	54.979	-2.123	1240K	F	EBA	England	England_C_EBA
I2610	I2610	2018	OlaldeNature2018	3783	54	1939-1743 calBCE (3515��35 BP, Poz-83498)	England_C_EBA	England, Blaydon, Tyne and Wear, Bewes Hill	42950	78639	United Kingdom	54.97	-1.73	1240K	F	EBA	England	England_C_EBA
I2612	I2612	2018	OlaldeNature2018	4293	71	2462-2206 calBCE (3865��35 BP, Poz-83492)	England_C_EBA	England, Tyne and Wear, Sunderland, Hasting Hill	28628	54910	United Kingdom	54.883	-1.452	1240K	F	CA	England	England_C_EBA
I2618	I2618	2018	OlaldeNature2018	3993	57	2137-1950 calBCE (3660��28 BP, OxA-26254)	England_C_EBA	England, Northumberland, Barrasford, Reaverhill	340440	631499	United Kingdom	55.058	-2.147	1240K	M	EBA	England	England_C_EBA
I5377	I5377	2018	OlaldeNature2018	3758	52	1895-1693 calBCE (3485��33 BP, OxA-14731)	England_C_EBA	England, London, Mortlake, River Thames Skulls	443772	818504	United Kingdom	51.4712	-0.266408	1240K	M	EBA	England	England_C_EBA
I6777	I6777	2018	OlaldeNature2018	4050	115	2300-1900 BCE	England_C_EBA	England, Wiltshire, Wilsford	418243	766845	United Kingdom	51.1471	-1.81253	1240K	M	CA_EBA	England	England_C_EBA
I7569	I7569	2018	OlaldeNature2018	3484	41	1615-1453 calBCE (3266��30 BP, SUERC-74472)	England_C_EBA	England, Lincolnshire, Langtoft	109217	198172	United Kingdom	52.6963	-0.34	1240K	F	MBA	England	England_C_EBA
I7570	I7570	2018	OlaldeNature2018	3569	53	1736-1534 calBCE (3347��30 BP, SUERC-74471)	England_C_EBA	England, Lincolnshire, Langtoft	413988	760444	United Kingdom	52.6963	-0.34	1240K	M	EBA_MBA	England	England_C_EBA
I7573	I7573	2018	OlaldeNature2018	3520	35	1625-1507 calBCE (3306��27 BP, SUERC-44496)	England_C_EBA	England, Cambridgeshire, Fordham	386896	708851	United Kingdom	52.3106	0.386227	1240K	F	EBA_MBA	England	England_C_EBA
I7635	I7635	2018	OlaldeNature2018	4030	50	2196-1976 calBCE (3690��28 BP, BRAMS-1286)	England_C_EBA	England, County Durham, Stockton-on-Tees, Windmill Fields	261018	482203	United Kingdom	54.5228	-1.30813	1240K	F	EBA	England	England_C_EBA
I7639	I7639	2018	OlaldeNature2018	3797	98	2033-1635 calBCE (3520��70 BP, HAR-3880)	England_C_EBA	England, Cambridgeshire, Chippenham, Waterhall Farm	32011	59523	United Kingdom	52.2769	0.461902	1240K	F	EBA	England	England_C_EBA
I12614	I12614	2021	PattersonNature2021	2900	87	1100-800 BCE	England_LBA	England, Wiltshire, Potterne, Blackberry Field	74622	136581	United Kingdom	51.331	-2.05019	1240K	F	FBA	England	England_LBA
I12624	I12624	2021	PattersonNature2021	2800	29	900-800 BCE	England_LBA	England, Wiltshire, Potterne, Blackberry Field	135159	246189	United Kingdom	51.331	-2.05019	1240K	F	FBA	England	England_LBA
I12936	I12936	2021	PattersonNature2021	2945	55	1090-900 BCE	England_LBA	England, North Yorkshire, Raven Scar Cave	26415	49398	United Kingdom	54.176	-2.41636	1240K	F	FBA	England	England_LBA
I13712	I13712	2021	PattersonNature2021	2914	27	1011-916 calBCE (2815��15 BP, PSUAMS-7613)	England_LBA	England, Kent, East Kent Access Road	451847	819126	United Kingdom	51.3603	1.3405	1240K	M	FBA	England	England_LBA
I13713	I13713	2021	PattersonNature2021	2912	49	1055-837 calBCE (2810��35 BP, SUERC-40719)	England_LBA	England, Kent, East Kent Access Road	453864	821117	United Kingdom	51.3603	1.3405	1240K	M	FBA	England	England_LBA
I14358	I14358	2021	PattersonNature2021	2808	31	912-807 calBCE (2710��30 BP, GrA-37966)	England_LBA	England, Kent, Cliffs End Farm	390272	719569	United Kingdom	51.3292	1.36931	1240K	M	FBA	England	England_LBA
I14377	I14377	2021	PattersonNature2021	2889	45	1014-836 calBCE (2790��30 BP, GrA-37751)	England_LBA	England, Kent, Cliffs End Farm	430088	778341	United Kingdom	51.3292	1.36931	1240K	F	FBA	England	England_LBA
I14379	I14379	2021	PattersonNature2021	2801	30	903-807 calBCE (2698��27 BP, OxA-18429)	England_LBA	England, Kent, Cliffs End Farm	361543	659470	United Kingdom	51.3292	1.36931	1240K	F	FBA	England	England_LBA
I14742	I14742	2021	PattersonNature2021	2898	33	1011-860 calBCE (2795��20 BP, PSUAMS-7671)	England_LBA	England, Kent, Cliffs End Farm	24587	46743	United Kingdom	51.3292	1.36931	1240K	M	FBA	England	England_LBA
I14745	I14745	2021	PattersonNature2021	2789	31	900-798 calBCE (2677��30 BP, OxA-17805)	England_LBA	England, Kent, Cliffs End Farm	26468	50052	United Kingdom	51.3292	1.36931	1240K	F	FBA	England	England_LBA
I14862	I14862	2021	PattersonNature2021	2834	43	982-812 calBCE (2745��35 BP, GrA-36000)	England_LBA	England, Kent, Cliffs End Farm	442170	820616	United Kingdom	51.3292	1.36931	1240K	F	FBA	England	England_LBA
I14864	I14864	2021	PattersonNature2021	2839	45	983-816 calBCE (2750��35 BP, GrA-36002)	England_LBA	England, Kent, Cliffs End Farm	403658	747557	United Kingdom	51.3292	1.36931	1240K	F	FBA	England	England_LBA
I16469	I16469	2021	PattersonNature2021	2945	55	1090-900 BCE	England_LBA	England, North Yorkshire, Raven Scar Cave	197779	364142	United Kingdom	54.176	-2.41636	1240K	M	FBA	England	England_LBA
I7629	I7629	2021	PattersonNature2021	3015	57	1201-933 calBCE (2883��32 BP, SUERC-66411)	England_LBA	England, Yorkshire, East Riding, North Ferriby, Melton Quarry	392743	727000	United Kingdom	53.7251	-0.523009	1240K	M	FBA	England	England_LBA
I2639	I2639	2018	OlaldeNature2018	3430	26	1532-1435 calBCE (3225��25 BP, NZA-32497)	England_MBA	England, Wiltshire, Amesbury Down	317149	579268	United Kingdom	51.168	-1.77254	1240K	F	MBA	England	England_MBA
I7568	I7568	2018	OlaldeNature2018	3400	87	1600-1300 BCE	England_MBA	England, Needingworth Quarry, Over Narrows	421439	769062	United Kingdom	52.34	0.03	1240K	F	MBA	England	England_MBA
I7571	I7571	2018	OlaldeNature2018	3306	53	1489-1260 calBCE (3100��40 BP, SUERC-28364)	England_MBA	England, Needingworth Quarry, Over Narrows	413925	755787	United Kingdom	52.34	0.03	1240K	M	MBA	England	England_MBA
I7572	I7572	2018	OlaldeNature2018	3380	50	1507-1306 calBCE (3160��40 BP, SUERC-28365)	England_MBA	England, Needingworth Quarry, Over Narrows	348011	640896	United Kingdom	52.34	0.03	1240K	M	MBA	England	England_MBA
I7574	I7574	2018	OlaldeNature2018	3271	50	1408-1226 calBCE (3055��30 BP, SUERC-38250)	England_MBA	England, Cambridgeshire, Trumpington, Clay Farm	432284	788671	United Kingdom	52.1784	0.122544	1240K	F	MBA_FBA	England	England_MBA
I7575	I7575	2018	OlaldeNature2018	3107	61	1266-1019 calBCE (2950��35 BP, SUERC-25498)	England_MBA	England, Bedfordshire, Biddenham Loop	429392	787362	United Kingdom	52.1224	-0.511365	1240K	M	FBA	England	England_MBA
I7577	I7577	2018	OlaldeNature2018	3198	69	1386-1123 calBCE (3005��35 BP, SUERC-25499)	England_MBA	England, Bedfordshire, Biddenham Loop	414508	762452	United Kingdom	52.1224	-0.511365	1240K	M	MBA_FBA	England	England_MBA
I7578	I7578	2018	OlaldeNature2018	3080	61	1256-1013 calBCE (2930��35 BP, SUERC-25497)	England_MBA	England, Bedfordshire, Biddenham Loop	423488	775281	United Kingdom	52.1224	-0.511365	1240K	F	FBA	England	England_MBA
I7626	I7626	2018	OlaldeNature2018	3231	65	1399-1130 calBCE (3025��35 BP, SUERC-25533)	England_MBA	England, Bedfordshire, Biddenham Loop	417790	767749	United Kingdom	52.1224	-0.511365	1240K	F	MBA_FBA	England	England_MBA
I7627	I7627	2018	OlaldeNature2018	3268	54	1412-1222 calBCE (3055��35 BP, SUERC-25538)	England_MBA	England, Bedfordshire, Biddenham Loop	427854	779682	United Kingdom	52.1224	-0.511365	1240K	F	MBA_FBA	England	England_MBA
I7640	I7640	2018	OlaldeNature2018	3307	45	1434-1278 calBCE (3100��30 BP, SUERC-28349)	England_MBA	England, Cambridgeshire, Trumpington, Clay Farm	428231	784413	United Kingdom	52.1784	0.122544	1240K	M	MBA	England	England_MBA
I3025.SG	I3025	2019	BraceDiekmannNatureEcologyEvolution2019	9257	96	7476-7085 calBCE (8270��45 BP, OxA-23812)	England_Mesolithic.SG	England, Devon, Torquay, Kent's Cavern	55300	104470	United Kingdom	50.4682	-3.50307	Shotgun	F	ME	WHG	England_Mesolithic
I6767.SG	I6767	2019	BraceDiekmannNatureEcologyEvolution2019	10280	143	8615-7966 calBCE (9100��100 BP, OxA-814)	England_Mesolithic.SG	England, Somerset, Cheddar, Gough's Cave	568787	1089198	United Kingdom	51.2817	-2.76575	Shotgun	M	ME	WHG	England_Mesolithic
SB343C3_lib.SG	I6745	2019	BraceDiekmannNatureEcologyEvolution2019	10546	81	8751-8433 calBCE (9340��50 BP, OxA-34338)	England_Mesolithic.SG	England, Somerset, Burrington Combe, Aveline's Hole	47977	88835	United Kingdom	51.3247	-2.75325	Shotgun	F	ME	WHG	England_Mesolithic
I0518	I0518	2018	OlaldeNature2018	5180	75	3360-3100 BCE	England_N	England, Northampton, Banbury Lane	30268	44209	United Kingdom	52.2173	-0.940217	1240K	M	CA	England	England_N
I0519	I0519	2018	OlaldeNature2018	5180	75	3360-3100 BCE	England_N	England, Northampton, Banbury Lane	46002	85916	United Kingdom	52.2173	-0.940217	1240K	M	CA	England	England_N
I2605	I2605	2018	OlaldeNature2018	5397	45	3516-3368 calBCE (4658��31 BP) [R_combine: (4710��35 BP, Poz-83483); (4500��60 BP, BM-3173)]	England_N	England, Buckinghamshire, Eton Rowing Course	334299	609182	United Kingdom	51.4928	-0.665402	1240K	F	CA	England	England_N
I2606	I2606	2018	OlaldeNature2018	5065	124	3330-2900 BCE	England_N	England, Buckinghamshire, Eton Rowing Course	359123	664050	United Kingdom	51.4928	-0.665402	1240K	M	CA	England	England_N
I6751	I6751	2018	OlaldeNature2018	5650	58	3800-3600 BCE	England_N	England, Wiltshire, Salisbury, Fussell's Lodge	389998	717793	United Kingdom	51.0912	-1.72751	1240K	F	LN	England	England_N
I5374.SG	I5374	2019	BraceDiekmannNatureEcologyEvolution2019	4480	56	2663-2456 calBCE (4008��39 BP, OxA-16460)	England_N.SG	England, Somerset, Cheddar, Totty Pot	21556	39246	United Kingdom	51.279	-2.74332	Shotgun	M	CA	England	England_N
I6746.SG	I6746	2019	BraceDiekmannNatureEcologyEvolution2019	5526	54	3697-3384 calBCE (4809��45 BP, UBA-30800)	England_N.SG	England, Somerset, Burrington Combe, Aveline's Hole	468871	882696	United Kingdom	51.3247	-2.75325	Shotgun	F	LN	England	England_N
I6757.SG	I6757	2019	BraceDiekmannNatureEcologyEvolution2019	5493	73	3642-3378 calBCE (4766��48 BP, UBA-32285)	England_N.SG	England, North Yorkshire, Attermire Scar, Jubilee Cave	456109	840556	United Kingdom	54.0817	-2.27362	Shotgun	M	LN_CA	England	England_N
I6759.SG	I6759	2018	OlaldeNature2018	5527	39	3641-3526 calBCE (4801��31 BP)	England_N.SG	England, North Yorkshire, Kelco Cave, Giggleswick Scar	435398	801347	United Kingdom	54.0744	-2.28728	Shotgun	M	LN	England	England_N
I6760.SG	I6760	2019	BraceDiekmannNatureEcologyEvolution2019	5781	74	3946-3710 calBCE (5023��34 BP, OxA-17173)	England_N.SG	England, Gloucestershire, Hampnett, Burn Ground	385862	715555	United Kingdom	51.8434	-1.85044	Shotgun	M	MN_LN	England	England_N
I6761.SG	I6761	2018	OlaldeNature2018	5525	43	3650-3500 BCE	England_N.SG	England, Sussex, Brighton, Whitehawk	298880	549871	United Kingdom	50.829	-0.112825	Shotgun	F	LN	England	England_N
SB338B2_lib.SG	I3005	2019	BraceDiekmannNatureEcologyEvolution2019	5657	45	3781-3643 calBCE (4934��35 BP, OxA-34336)	England_N.SG	England, Somerset, Burrington Combe, Aveline's Hole	358278	653433	United Kingdom	51.3247	-2.75325	Shotgun	F	LN	England	England_N
SB379D2_lib.SG	I3068	2019	BraceDiekmannNatureEcologyEvolution2019	5533	42	3648-3528 calBCE (4820��34 BP, UBA-29003)	England_N.SG	England, Derbyshire, Brassington, Carsington Pasture Cave	306391	566800	United Kingdom	53.0798	-1.64094	Shotgun	M	LN	England	England_N
SB603A_lib.SG	I5366	2019	BraceDiekmannNatureEcologyEvolution2019	5516	54	3641-3384 calBCE (4775��34 BP, OxA-34470)	England_N.SG	England, Sussex, Cissbury	311539	576839	United Kingdom	50.8609	-0.399007	Shotgun	F	LN	England	England_N
I12439	I12439	2021	FowlerOlaldeNature2021	5600	173	3950-3350 BCE	England_N_Megalithic	England, Gloucestershire, Cheltenham, Hazleton North	488593	888097	United Kingdom	51.8612	-1.88301	1240K	M	LN_CA	England	England_N_Megalithic
I13889	I13889	2021	FowlerOlaldeNature2021	5624	27	3751-3636 calBCE (4895��25 BP, PSUAMS-9671)	England_N_Megalithic	England, Gloucestershire, Cheltenham, Hazleton North	459822	832588	United Kingdom	51.8612	-1.88301	1240K	F	LN	England	England_N_Megalithic
I13890	I13890	2021	FowlerOlaldeNature2021	5600	173	3950-3350 BCE	England_N_Megalithic	England, Gloucestershire, Cheltenham, Hazleton North	447030	807869	United Kingdom	51.8612	-1.88301	1240K, Twist1.4M	M	LN_CA	England	England_N_Megalithic
I13891	I13891	2021	FowlerOlaldeNature2021	5526	36	3640-3528 calBCE (4800��25 BP, PSUAMS-9672)	England_N_Megalithic	England, Gloucestershire, Cheltenham, Hazleton North	392761	712946	United Kingdom	51.8612	-1.88301	1240K, Twist1.4M	M	LN	England	England_N_Megalithic
I13893	I13893	2021	FowlerOlaldeNature2021	5517	62	3653-3380 calBCE (4800��50 BP, GrA-24504)	England_N_Megalithic	England, Gloucestershire, Cheltenham, Hazleton North	474802	865674	United Kingdom	51.8612	-1.88301	1240K	M	LN	England	England_N_Megalithic
I13897	I13897	2021	FowlerOlaldeNature2021	5600	173	3950-3350 BCE	England_N_Megalithic	England, Gloucestershire, Cheltenham, Hazleton North	438968	792769	United Kingdom	51.8612	-1.88301	1240K, Twist1.4M	M	LN_CA	England	England_N_Megalithic
I13899	I13899	2021	FowlerOlaldeNature2021	5600	173	3950-3350 BCE	England_N_Megalithic	England, Gloucestershire, Cheltenham, Hazleton North	530272	979587	United Kingdom	51.8612	-1.88301	1240K, Twist1.4M	M	LN_CA	England	England_N_Megalithic
I20821	I20821	2021	FowlerOlaldeNature2021	5486	77	3632-3380 calBCE (4740��25 BP, PSUAMS-9675)	England_N_Megalithic	England, Gloucestershire, Cheltenham, Hazleton North	575950	1083245	United Kingdom	51.8612	-1.88301	1240K, Twist1.4M	M	LN_CA	England	England_N_Megalithic
I30293	I30293	2021	FowlerOlaldeNature2021	5575	72	3750-3500 BCE	England_N_Megalithic	England, Gloucestershire, Cheltenham, Hazleton North	563957	1054531	United Kingdom	51.8612	-1.88301	1240K, Twist1.4M	F	LN	England	England_N_Megalithic
I30300	I30300	2021	FowlerOlaldeNature2021	5575	72	3750-3500 BCE	England_N_Megalithic	England, Gloucestershire, Cheltenham, Hazleton North	519695	964349	United Kingdom	51.8612	-1.88301	Twist1.4M	M	LN	England	England_N_Megalithic
I30333	I30333	2021	FowlerOlaldeNature2021	5748	89	3948-3652 calBCE (5000��70, OxA-910)	England_N_Megalithic	England, Gloucestershire, Cheltenham, Hazleton North	26819	47107	United Kingdom	51.8612	-1.88301	Twist1.4M	M	LN	England	England_N_Megalithic
I13895	I13895	2021	FowlerOlaldeNature2021	5600	173	3950-3350 BCE	England_N_Megalithic_father.I20821.son.I21390	England, Gloucestershire, Cheltenham, Hazleton North	549362	1019190	United Kingdom	51.8612	-1.88301	1240K, Twist1.4M	M	LN_CA	England	England_N_Megalithic
I13896	I13896	2021	FowlerOlaldeNature2021	5486	77	3632-3380 calBCE (4740��25 BP, PSUAMS-9673)	England_N_Megalithic_sister.I21395.daughter.I30332	England, Gloucestershire, Cheltenham, Hazleton North	359517	648854	United Kingdom	51.8612	-1.88301	1240K	F	LN_CA	England	England_N_Megalithic
I30302	I30302	2021	FowlerOlaldeNature2021	5575	72	3750-3500 BCE	England_N_Megalithic_son.I12437.brother.I13888.I21393	England, Gloucestershire, Cheltenham, Hazleton North	358596	654590	United Kingdom	51.8612	-1.88301	1240K, Twist1.4M	F	LN	England	England_N_Megalithic
I30299	I30299	2021	FowlerOlaldeNature2021	5575	72	3750-3500 BCE	England_N_Megalithic_son.I30300.son.I30302.brother.I12440	England, Gloucestershire, Cheltenham, Hazleton North	555544	1033183	United Kingdom	51.8612	-1.88301	1240K, Twist1.4M	M	LN	England	England_N_Megalithic
I12440	I12440	2021	FowlerOlaldeNature2021	5600	173	3950-3350 BCE	England_N_Megalithic_son.I30300.son.I30302.brother.I30299	England, Gloucestershire, Cheltenham, Hazleton North	384361	692958	United Kingdom	51.8612	-1.88301	1240K	M	LN_CA	England	England_N_Megalithic
HG00126.HO	HG00126	2014	LazaridisNature2014	Modern	Modern	Modern	English.HO	Kent	592518	#N/A	United Kingdom	51.19	0.73	HumanOrigins	M	Modern	North Europe	English
HG00128.HO	HG00128	2014	LazaridisNature2014	Modern	Modern	Modern	English.HO	Kent	592340	#N/A	United Kingdom	51.19	0.73	HumanOrigins	F	Modern	North Europe	English
HG00129.HO	HG00129	2014	LazaridisNature2014	Modern	Modern	Modern	English.HO	Kent	591640	#N/A	United Kingdom	51.19	0.73	HumanOrigins	M	Modern	North Europe	English
HG00130.HO	HG00130	2014	LazaridisNature2014	Modern	Modern	Modern	English.HO	Kent	592430	#N/A	United Kingdom	51.19	0.73	HumanOrigins	F	Modern	North Europe	English
HG00131.HO	HG00131	2014	LazaridisNature2014	Modern	Modern	Modern	English.HO	Kent	591923	#N/A	United Kingdom	51.19	0.73	HumanOrigins	M	Modern	North Europe	English
HG00160.HO	HG00160	2014	LazaridisNature2014	Modern	Modern	Modern	English.HO	Cornwall	592509	#N/A	United Kingdom	50.3	-4.9	HumanOrigins	M	Modern	North Europe	English
HG00231.HO	HG00231	2014	LazaridisNature2014	Modern	Modern	Modern	English.HO	Cornwall	592454	#N/A	United Kingdom	50.3	-4.9	HumanOrigins	F	Modern	North Europe	English
HG00232.HO	HG00232	2014	LazaridisNature2014	Modern	Modern	Modern	English.HO	Cornwall	592310	#N/A	United Kingdom	50.3	-4.9	HumanOrigins	F	Modern	North Europe	English
HG00233.HO	HG00233	2014	LazaridisNature2014	Modern	Modern	Modern	English.HO	Cornwall	592448	#N/A	United Kingdom	50.3	-4.9	HumanOrigins	F	Modern	North Europe	English
HG00234.HO	HG00234	2014	LazaridisNature2014	Modern	Modern	Modern	English.HO	Cornwall	592076	#N/A	United Kingdom	50.3	-4.9	HumanOrigins	M	Modern	North Europe	English
Est358.HO	Est358	2014	LazaridisNature2014	Modern	Modern	Modern	Estonian.HO	Parnu, Avinurme, Viljandi, Talinn	592175	#N/A	Estonia	58.539	24.8893	HumanOrigins	M	Modern	North Europe	Estonian
Est372.HO	Est372	2014	LazaridisNature2014	Modern	Modern	Modern	Estonian.HO	Parnu, Avinurme, Viljandi, Talinn	592360	#N/A	Estonia	58.539	24.8893	HumanOrigins	M	Modern	North Europe	Estonian
Est375.HO	Est375	2014	LazaridisNature2014	Modern	Modern	Modern	Estonian.HO	Parnu, Avinurme, Viljandi, Talinn	592064	#N/A	Estonia	58.539	24.8893	HumanOrigins	M	Modern	North Europe	Estonian
Est377.HO	Est377	2014	LazaridisNature2014	Modern	Modern	Modern	Estonian.HO	Parnu, Avinurme, Viljandi, Talinn	592397	#N/A	Estonia	58.539	24.8893	HumanOrigins	M	Modern	North Europe	Estonian
Est380.HO	Est380	2014	LazaridisNature2014	Modern	Modern	Modern	Estonian.HO	Parnu, Avinurme, Viljandi, Talinn	592539	#N/A	Estonia	58.539	24.8893	HumanOrigins	M	Modern	North Europe	Estonian
Est391.HO	Est391	2014	LazaridisNature2014	Modern	Modern	Modern	Estonian.HO	Parnu, Avinurme, Viljandi, Talinn	591946	#N/A	Estonia	58.539	24.8893	HumanOrigins	M	Modern	North Europe	Estonian
Est393.HO	Est393	2014	LazaridisNature2014	Modern	Modern	Modern	Estonian.HO	Parnu, Avinurme, Viljandi, Talinn	592094	#N/A	Estonia	58.539	24.8893	HumanOrigins	M	Modern	North Europe	Estonian
Est394.HO	Est394	2014	LazaridisNature2014	Modern	Modern	Modern	Estonian.HO	Parnu, Avinurme, Viljandi, Talinn	592298	#N/A	Estonia	58.539	24.8893	HumanOrigins	M	Modern	North Europe	Estonian
Est397.HO	Est397	2014	LazaridisNature2014	Modern	Modern	Modern	Estonian.HO	Parnu, Avinurme, Viljandi, Talinn	592472	#N/A	Estonia	58.539	24.8893	HumanOrigins	M	Modern	North Europe	Estonian
Est400.HO	Est400	2014	LazaridisNature2014	Modern	Modern	Modern	Estonian.HO	Parnu, Avinurme, Viljandi, Talinn	591966	#N/A	Estonia	58.539	24.8893	HumanOrigins	M	Modern	North Europe	Estonian
HG00171.HO	HG00171	2014	LazaridisNature2014	Modern	Modern	Modern	Finnish.HO	..	591820	#N/A	Finland	60.2	24.9	HumanOrigins	F	Modern	North Europe	Finnish
HG00173.HO	HG00173	2014	LazaridisNature2014	Modern	Modern	Modern	Finnish.HO	..	592378	#N/A	Finland	60.2	24.9	HumanOrigins	F	Modern	North Europe	Finnish
HG00174.HO	HG00174	2014	LazaridisNature2014	Modern	Modern	Modern	Finnish.HO	..	592371	#N/A	Finland	60.2	24.9	HumanOrigins	F	Modern	North Europe	Finnish
HG00182.HO	HG00182	2014	LazaridisNature2014	Modern	Modern	Modern	Finnish.HO	..	592338	#N/A	Finland	60.2	24.9	HumanOrigins	M	Modern	North Europe	Finnish
HG00183.HO	HG00183	2014	LazaridisNature2014	Modern	Modern	Modern	Finnish.HO	..	592226	#N/A	Finland	60.2	24.9	HumanOrigins	M	Modern	North Europe	Finnish
HG00190.HO	HG00190	2014	LazaridisNature2014	Modern	Modern	Modern	Finnish.HO	..	592556	#N/A	Finland	60.2	24.9	HumanOrigins	M	Modern	North Europe	Finnish
HG00266.HO	HG00266	2014	LazaridisNature2014	Modern	Modern	Modern	Finnish.HO	..	592479	#N/A	Finland	60.2	24.9	HumanOrigins	F	Modern	North Europe	Finnish
TU918_SX32	TU918(SX32)	2020	FurtwanglerNatureCommunications2020	4289	71	2461-2206 calBCE (3862��34 BP, BE-8009.1.1)	France_Alsace_Lingolsheim_EBA	Alsace, Lingolsheim	199905	369440	France	48.5545	7.68175	1240K	M	CA	France	France_Alsace_EBA
TU915_SX29	TU915(SX29)	2020	FurtwanglerNatureCommunications2020	6600	87	4800-4500 BCE	France_Alsace_Lingolsheim_MN	Alsace, Lingolsheim	183786	340553	France	48.5545	7.68175	1240K	M	MN	France	France_Alsace_MN
TU916_SX30	TU916(SX30)	2020	FurtwanglerNatureCommunications2020	6662	42	4789-4616 calBCE (5842��22 BP, BE- 8575.1.1)	France_Alsace_Lingolsheim_MN	Alsace, Lingolsheim	238753	440891	France	48.5545	7.68175	1240K	F	MN	France	France_Alsace_MN
I1381	I1381	2018	OlaldeNature2018	4250	115	2500-2100 BCE	France_BellBeaker	Moselle, Mondelange, PAC de la Sente	370949	678157	France	49.153	6.102	1240K	M	CA_EBA	France	France_BellBeaker
I1390	I1390	2018	OlaldeNature2018	4331	51	2464-2296 calBCE (3893��25 BP) [R_combine: (3910��35 BP, Poz-41227); (3875��35 BP, Poz-41226)]	France_BellBeaker	Haut-Rhin, Sierentz, Les Villas d'Aurele	238958	441947	France	47.65	7.45	1240K	M	CA	France	France_BellBeaker
I1391_enhanced	I1391	2018	PattersonNature2021 (higher coverage of previously published individual in OlaldeNature2018)	4179	67	2400-2058 calBCE (3795��35 BP, Poz-68164)	France_BellBeaker	Haut-Rhin, Rouffach	85952	162408	France	47.57	7.18	1240K	F	CA_EBA	France	France_BellBeaker
I2575_enhanced	I2575	2018	PattersonNature2021 (higher coverage of previously published individual in OlaldeNature2018)	4323	66	2471-2209 calBCE (3895��40 BP, GrA-22988)	France_BellBeaker	Forcalquier, La Fare	21869	40367	France	43.9655	5.8126	1240K	M	CA	France	France_BellBeaker
I1388	I1388	2018	OlaldeNature2018	4198	76	2452-2065 calBCE (3805��40 BP, Lyon-3099)	France_BellBeaker_LowSteppe	Haute-Savoie, Marlens, Sur les Barmes	201186	369744	France	45.46	6.213	1240K	M	CA_EBA	France	France_BellBeaker
I1392	I1392	2018	OlaldeNature2018	4516	70	2835-2472 calBCE (4047��29 BP, MAMS-25935)	France_BellBeaker_NoSteppe	Haut-Rhin, Hegenheim, Necropole	340569	631933	France	47.56	7.52	1240K	F	CA	France	France_BellBeaker
FLR009	FLR009	2022	RivollatDeguillouxPNAS2022	5806	61	3952-3714 calBCE (5040��30BP, Beta-413156)	France_Calvados_N_Norman	Calvados, Fleury-sur-Orne	65092	122859	France	49.19	-0.38	1240k	M	MN_LN	France	France_N_Norman
FLR011	FLR011	2022	RivollatDeguillouxPNAS2022	5566	48	3705-3530 calBCE (4850��30BP, Beta-407174)	France_Calvados_N_Norman	Calvados, Fleury-sur-Orne	20917	40621	France	49.19	-0.38	1240k	M	LN	France	France_N_Norman
FLR008	FLR008	2022	RivollatDeguillouxPNAS2022	6183	75	4334-4060 calBCE (5380��30BP, Beta-416655)	France_Calvados_N_Norman_father.or.son.FLR002	Calvados, Fleury-sur-Orne	96566	184752	France	49.19	-0.38	1240k	M	MN	France	France_N_Norman
I10342	I10342	2021	PattersonNature2021	3728	61	1882-1687 calBCE (3455��30 BP, Poz-138229)	France_EBA	Lauzet-Ubaye, Villard	500723	924372	France	44.476	6.369	1240K	M	EBA	France	France_EBA
I10343	I10343	2021	PattersonNature2021	3732	62	1886-1644 calBCE (3460��35 BP, Poz-138221)	France_EBA	Lauzet-Ubaye, Villard	448790	822985	France	44.476	6.369	1240K	F	EBA	France	France_EBA
I10347	I10347	2021	PattersonNature2021	3527	45	1684-1503 calBCE (3310��35 BP, Poz-138294)	France_EBA	Lauzet-Ubaye, Villard	436487	795543	France	44.476	6.369	1240K	M	EBA_MBA	France	France_EBA
I10348	I10348	2021	PattersonNature2021	3642	66	1874-1544 calBCE (3400��40 BP, Poz-138295)	France_EBA	Lauzet-Ubaye, Villard	436585	801001	France	44.476	6.369	1240K	M	EBA	France	France_EBA
I15028	I15028	2021	PattersonNature2021	4218	58	2437-2147 calBCE (3825��25 BP, PSUAMS-9404)	France_EBA	Morbihan, Quiberon, Port Blanc	442760	802239	France	47.5235	-3.1546	1240K	F	CA	France	France_EBA
I15033	I15033	2021	PattersonNature2021	3765	44	1891-1743 calBCE (3495��25 BP, PSUAMS-8997)	France_EBA	Morbihan, Quiberon, Port Blanc	454279	823353	France	47.5235	-3.1546	1240K	M	EBA	France	France_EBA
I3874	I3874	2018	OlaldeNature2018	4065	54	2201-2035 calBCE (3725��25 BP, PSUAMS-1835)	France_EBA_BellBeaker	Lauzet-Ubaye, Villard	354196	652563	France	44.476	6.369	1240K	F	EBA	France	France_EBA_BellBeaker
I3875	I3875	2018	OlaldeNature2018	3985	56	2136-1946 calBCE (3655��25 BP, PSUAMS-1834)	France_EBA_BellBeaker	Lauzet-Ubaye, Villard	424347	775971	France	44.476	6.369	1240K	M	EBA	France	France_EBA_BellBeaker
PEN001_real2	PEN001_real2	2020	RivollatScienceAdvance2020	7359	43	5477-5331 calBCE (6440��40 BP, GrA-26894)	France_EN	Alpes-Maritimes, Pendimoun	384428	684858	France	43.81	7.51	1240K	F	ME	France	France_EN
PEN003	PEN003	2020	RivollatScienceAdvance2020	7363	41	5479-5331 calBCE (6450��40 BP, GrA-32061)	France_EN	Alpes-Maritimes, Pendimoun	372877	667337	France	43.81	7.51	1240K	M	ME	France	France_EN
LBR001	LBR001	2020	RivollatScienceAdvance2020	6740	48	4898-4712 calBCE (5920��35 BP, LTL-18523A)	France_EN_MN	Alpes-Maritimes, Les Br��gui��res	379770	675779	France	43.7	6.99	1240K	M	EN_MN	France	France_EN_MN
LBR002	LBR002	2020	RivollatScienceAdvance2020	6991	88	5209-4905 calBCE (6104��45 BP, LTL-8482A)	France_EN_MN	Alpes-Maritimes, Les Br��gui��res	363097	645374	France	43.7	6.99	1240K	M	EN	France	France_EN_MN
LBR003	LBR003	2020	RivollatScienceAdvance2020	6680	60	4842-4606 calBCE (5864��45 BP, LTL-12315A)	France_EN_MN	Alpes-Maritimes, Les Br��gui��res	371418	658570	France	43.7	6.99	1240K	F	MN	France	France_EN_MN
LBR004	LBR004	2020	RivollatScienceAdvance2020	6797	62	4984-4722 calBCE (5964��45 BP, LTL-12316A)	France_EN_MN	Alpes-Maritimes, Les Br��gui��res	361985	639020	France	43.7	6.99	1240K	F	EN_MN	France	France_EN_MN
BIS130.SG	BIS130	2020	BrunelPNAS2020	3850	58	2000-1800 BCE	France_GrandEst_EBA.SG	Grand-Est (East), Bischwihr, Muehlacker	85636	148628	France	48.0983	7.43701	Shotgun	M	EBA	France	France_GrandEst_EBA
BIS385.SG	BIS385	2020	BrunelPNAS2020	3850	58	2000-1800 BCE	France_GrandEst_EBA.SG	Grand-Est (East), Bischwihr, Muehlacker	113106	202506	France	48.0983	7.43701	Shotgun	F	EBA	France	France_GrandEst_EBA
OBE3626-1.SG	OBE3626-1	2020	BrunelPNAS2020	3774	53	1930-1701 calBCE (3505��35 BP, Poz-67563)	France_GrandEst_EBA.SG	Grand-Est (East), Obernai, PAEI	149923	274130	France	48.4623	7.48167	Shotgun	M	EBA	France	France_GrandEst_EBA
OBE3722.SG	OBE3722	2020	BrunelPNAS2020	3750	87	1950-1650 BCE	France_GrandEst_EBA.SG	Grand-Est (East), Obernai, PAEI	109072	194848	France	48.4623	7.48167	Shotgun	F	EBA	France	France_GrandEst_EBA
PSS4170.SG	PSS4170	2020	BrunelPNAS2020	4030	52	2197-1975 calBCE (3690��30 BP, Beta-490471)	France_GrandEst_EBA.SG	Grand-Est (East), Pont-sur-Seine, Pont-sur-Seine	213360	398067	France	48.5185	3.59633	Shotgun	M	EBA	France	France_GrandEst_EBA
RIX15.SG	RIX15	2020	BrunelPNAS2020	3600	29	1700-1600 BCE	France_GrandEst_EBA.SG	Grand-Est (East), Rixheim, Zac du Petit Prince	99227	181282	France	47.7444	7.39683	Shotgun	M	EBA	France	France_GrandEst_EBA
RIX4.SG	RIX4	2020	BrunelPNAS2020	3664	70	1879-1613 calBCE (3415��40 BP, GrA-33880)	France_GrandEst_EBA.SG	Grand-Est (East), Rixheim, Zac du Petit Prince	121260	214183	France	47.7444	7.39683	Shotgun	F	EBA	France	France_GrandEst_EBA
Schw432.SG	Schw432	2020	BrunelPNAS2020	7031	77	5210-4952 calBCE (6130��40 BP, Poz-64773)	France_GrandEst_EN.SG	Grand-Est (East), Schwindratzheim, Lotissement Les Terrasses de la Zorn	93384	171560	France	48.7556	7.59958	Shotgun	F	EN	France	France_GrandEst_EN
Schw72-15.SG	Schw72-15	2020	BrunelPNAS2020	7025	101	5250-4900 BCE	France_GrandEst_EN.SG	Grand-Est (East), Schwindratzheim, Lotissement Les Terrasses de la Zorn	135589	252448	France	48.7556	7.59958	Shotgun	M	EN	France	France_GrandEst_EN
NIED.SG	NIED	2020	BrunelPNAS2020	2825	43	950-800 BCE	France_GrandEst_LBA.SG	Grand-Est (East), Niederergheim, Innere Allmende	79772	140237	France	47.9848	7.39916	Shotgun	F	FBA	France	France_GrandEst_LBA
BERG02-2.SG	BERG02-2	2020	BrunelPNAS2020	5867	67	4041-3802 calBCE (5135��35 BP, Poz-53879)	France_GrandEst_MN.SG	Grand-Est (East), Bergheim, Saulager	187747	349900	France	43.2182	2.4127	Shotgun	F	MN_LN	France	France_GrandEst_MN
BERG157-2.SG	BERG157-2	2020	BrunelPNAS2020	6050	115	4300-3900 BCE	France_GrandEst_MN.SG	Grand-Est (East), Bergheim, Saulager	186655	346499	France	43.2182	2.4127	Shotgun	F	MN	France	France_GrandEst_MN
BERG157-7.SG	BERG157-7	2020	BrunelPNAS2020	6112	73	4319-4050 calBCE (5335��35 BP, Poz-53888)	France_GrandEst_MN.SG	Grand-Est (East), Bergheim, Saulager	148299	277732	France	43.2182	2.4127	Shotgun	M	MN	France	France_GrandEst_MN
BUCH2.SG	BUCH2	2020	BrunelPNAS2020	6250	58	4400-4200 BCE	France_GrandEst_MN.SG	..	199312	373457	France	48.2357	4.11263	Shotgun	M	MN	France	France_GrandEst_MN
PSS4693.SG	PSS4693	2020	BrunelPNAS2020	5396	61	3605-3349 calBCE (4650��45 BP, GrA-46284)	France_GrandEst_MN.SG	Grand-Est (East), Pont-sur-Seine, Ferme de l'Ile	330002	616828	France	48.5185	3.59633	Shotgun	F	LN_CA	France	France_GrandEst_MN
ROS102.SG	ROS102	2020	BrunelPNAS2020	6600	87	4800-4500 BCE	France_GrandEst_MN.SG	Grand-Est (East), Rosheim, Rosheim "Mittelfeld" "Rosenmeer"	96572	175735	France	48.4967	7.47052	Shotgun	M	MN	France	France_GrandEst_MN
ROS45.SG	ROS45	2020	BrunelPNAS2020	6644	50	4789-4607 calBCE (5833��29 BP, OxA-27814)	France_GrandEst_MN.SG	Grand-Est (East), Rosheim, Rosheim "Mittelfeld" "Rosenmeer"	154781	284318	France	48.4967	7.47052	Shotgun	M	MN	France	France_GrandEst_MN
ROS78.SG	ROS78	2020	BrunelPNAS2020	6600	87	4800-4500 BCE	France_GrandEst_MN.SG	Grand-Est (East), Rosheim, Rosheim "Mittelfeld" "Rosenmeer"	229501	422251	France	48.4967	7.47052	Shotgun	M	MN	France	France_GrandEst_MN
ROS82.SG	ROS82	2020	BrunelPNAS2020	6619	48	4780-4552 calBCE (5816��28 BP, SUERC-46435)	France_GrandEst_MN.SG	Grand-Est (East), Rosheim, Rosheim "Mittelfeld" "Rosenmeer"	61979	115203	France	48.4967	7.47052	Shotgun	F	MN	France	France_GrandEst_MN
WET370.SG	WET370	2020	BrunelPNAS2020	5494	72	3641-3378 calBCE (4764��45 BP, LTL-18703A)	France_GrandEst_MN.SG	Grand-Est (East), Wettolsheim, Wettolsheim	114437	201556	France	48.0578	7.3	Shotgun	M	LN_CA	France	France_GrandEst_MN
MDV248.SG	MDV248	2020	BrunelPNAS2020	6963	72	5206-4853 calBCE (6090��30 BP, SacA-5462)	France_HautsDeFrance_EN.SG	Hauts-de-France (North), Menneville, Derri��re le village	81360	145422	France	49.419	4.00774	Shotgun	M	EN	France	France_HautsDeFrance_EN
CBV95.SG	CBV95	2020	BrunelPNAS2020	4447	54	2575-2350 calBCE (3970��30 BP, GrA-32767)	France_HautsDeFrance_LN.SG	Hauts-de-France (North), Ciry_Salsogne, La Bouche-��-Vesle	99592	176741	France	49.3623	3.46272	Shotgun	M	CA	France	France_HautsDeFrance_LN
BLP10.SG	BLP10	2020	BrunelPNAS2020	6065	74	4239-3985 calBCE (5275��40 BP, GrA-3117)	France_HautsDeFrance_MN.SG	Hauts-de-France (North), Beaurieux, la Plaine	117667	214636	France	49.3925	3.73641	Shotgun	M	MN	France	France_HautsDeFrance_MN
Es97-1.SG	Es97-1	2020	BrunelPNAS2020	6500	202	4900-4200 BCE	France_HautsDeFrance_MN.SG	Hauts-de-France (North), Escalles, Mont d'Hubert	166652	308862	France	50.9178	1.7131	Shotgun	M	MN	France	France_HautsDeFrance_MN
Iboussieres25-1_noUDG	Iboussieres25-1	2018	MathiesonNature2018	11675	188	10050-9400 BCE	France_Iboussieres25_1	Aven des Iboussi��res �� Malataverne, Rh��ne-Alpes	34055	62793	France	44.29	4.46	1240K	M	ME	WHG	France_Iboussieres25_1
Iboussieres31-2_noUDG	Iboussieres31-2	2018	MathiesonNature2018	11675	188	10050-9400 BCE	France_Iboussieres31_2	Aven des Iboussi��res �� Malataverne, Rh��ne-Alpes	33149	61233	France	44.29	4.46	1240K	M	ME	WHG	France_Iboussieres31
TORTC.SG	TORTC	2021	SeguinOrlandoCurrBio2021	4476	32	2578-2472 calBCE (4020��20 BP, UCAIMS-229426)	France_LaClape_LN_EBA_Veraza.SG	La Clape, Grotte des Tortues	101158	196967	France	43.1498	3.06054	Shotgun	F	CA	France	France_LaClape_LN_EBA
TORTD.SG	TORTD	2021	SeguinOrlandoCurrBio2021	4973	73	3261-2918 calBCE (4405��25 BP, UCAIMS-229427)	France_LaClape_LN_EBA_Veraza.SG	La Clape, Grotte des Tortues	89989	176963	France	43.1498	3.06054	Shotgun	M	CA	France	France_LaClape_LN_EBA
TORTE.SG	TORTE	2021	SeguinOrlandoCurrBio2021	4574	72	2839-2500 calBCE (4080��15 BP, UCAIMS-223206)	France_LaClape_LN_EBA_Veraza.SG	La Clape, Grotte des Tortues	352406	681894	France	43.1498	3.06054	Shotgun	F	CA	France	France_LaClape_LN_EBA
ROUQCC.SG	ROUQCC	2021	SeguinOrlandoCurrBio2021	5346	64	3495-3340 calBCE (4595��20 BP, UCAIMS-229423)	France_LaClape_LN_EMBA.SG	La Clape, Grotte du Rouquet	171948	333210	France	43.594	3.91929	Shotgun	M	CA	France	France_LaClape_LN_EMBA
ROUQEE.SG	ROUQEE	2021	SeguinOrlandoCurrBio2021	5047	89	3321-2937 calBCE (4435��15 BP, UCAIMS-223212)	France_LaClape_LN_EMBA.SG	La Clape, Grotte du Rouquet	365480	708167	France	43.594	3.91929	Shotgun	F	CA	France	France_LaClape_LN_EMBA
ROUQFF.SG	ROUQFF	2021	SeguinOrlandoCurrBio2021	5166	75	3340-3096 calBCE (4490��20 BP, UCAIMS-229424)	France_LaClape_LN_EMBA.SG	La Clape, Grotte du Rouquet	268637	521596	France	43.594	3.91929	Shotgun	M	CA	France	France_LaClape_LN_EMBA
ROUQHH.SG	ROUQHH	2021	SeguinOrlandoCurrBio2021	5163	74	3346-3101 calBCE (4505��20 BP, UCAIMS-229425)	France_LaClape_LN_EMBA.SG	La Clape, Grotte du Rouquet	262011	506167	France	43.594	3.91929	Shotgun	M	CA	France	France_LaClape_LN_EMBA
ROUQV.SG	ROUQV	2021	SeguinOrlandoCurrBio2021	5159	75	3354-3102 calBCE (4515��15 BP, UCAIMS-223211)	France_LaClape_LN_EMBA.SG	La Clape, Grotte du Rouquet	351023	684472	France	43.594	3.91929	Shotgun	F	CA	France	France_LaClape_LN_EMBA
ROUQW.SG	ROUQW	2021	SeguinOrlandoCurrBio2021	5165	77	3356-3101 calBCE (4515��25 BP, UCAIMS-229422)	France_LaClape_LN_EMBA.SG	La Clape, Grotte du Rouquet	214140	413821	France	43.594	3.91929	Shotgun	M	CA	France	France_LaClape_LN_EMBA
MAS15.SG	MAS15	2021	SeguinOrlandoCurrBio2021	4950	53	3092-2921 calBCE (4395��20 BP, UCAIMS-229439)	France_MasRouge_LN_Ferrieres.SG	La Cavalade, Mas Rouge	87531	171197	France	43.1491	3.06058	Shotgun	F	CA	France	France_MasRouge_LN
FLR003	FLR003	2020	RivollatScienceAdvance2020	6376	42	4531-4356 calBCE (5610��30 BP, Beta-416656)	France_MN	Calvados, Fleury-sur-Orne	381497	682673	France	49.19	-0.38	1240K	M	MN	France	France_MN
FLR005	FLR005	2020	RivollatScienceAdvance2020	6301	42	4444-4262 calBCE (5500��30 BP, Beta-416661)	France_MN	Calvados, Fleury-sur-Orne	340349	604220	France	49.19	-0.38	1240K	M	MN	France	France_MN
FLR007	FLR007	2020	RivollatScienceAdvance2020	6326	39	4446-4331 calBCE (5520��30 BP, Beta-416662)	France_MN	Calvados, Fleury-sur-Orne	407115	726349	France	49.19	-0.38	1240K	M	MN	France	France_MN
FLR010	FLR010	2020	RivollatScienceAdvance2020	6345	33	4447-4346 calBCE (5550��30 BP, Beta-416659)	France_MN	Calvados, Fleury-sur-Orne	162504	309628	France	49.19	-0.38	1240K	M	MN	France	France_MN
GRG008	GRG008	2020	RivollatScienceAdvance2020	6450	289	5000-4000 BCE	France_MN	France, Yonne, Gurgy "les Noisats" Family A (12 members) (we detect 21 2d/3d relative pairs: GRG008-GRG018, GRG023-GRG027, GRG021-GRG027, GRG018-GRG027, GRG023-GRG035, GRG016-GRG023, GRG016-GRG025, GRG016-GRG035, GRG016-GRG041, GRG015-GRG041, GRG008-GRG041, GRG018-GRG041, GRG021-GRG041, GRG023-GRG041, GRG027-GRG041, GRG035-GRG041, GRG057-GRG041, GRG057-GRG008, GRG057-GRG018, GRG057-GRG021, GRG057…	366701	651373	France	47.97	3.56	1240K	M	MN	France	France_MN
GRG019	GRG019	2020	RivollatScienceAdvance2020	6450	289	5000-4000 BCE	France_MN	Yonne, Gurgy "les Noisats"	418850	749567	France	47.97	3.56	1240K	F	MN	France	France_MN
GRG022	GRG022	2020	RivollatScienceAdvance2020	6450	289	5000-4000 BCE	France_MN	Yonne, Gurgy "les Noisats"	375949	668686	France	47.97	3.56	1240K	M	MN	France	France_MN
GRG025	GRG025	2020	RivollatScienceAdvance2020	6450	289	5000-4000 BCE	France_MN	France, Yonne, Gurgy "les Noisats" Family A (12 members) (we detect 21 2d/3d relative pairs: GRG008-GRG018, GRG023-GRG027, GRG021-GRG027, GRG018-GRG027, GRG023-GRG035, GRG016-GRG023, GRG016-GRG025, GRG016-GRG035, GRG016-GRG041, GRG015-GRG041, GRG008-GRG041, GRG018-GRG041, GRG021-GRG041, GRG023-GRG041, GRG027-GRG041, GRG035-GRG041, GRG057-GRG041, GRG057-GRG008, GRG057-GRG018, GRG057-GRG021, GRG057…	379538	678562	France	47.97	3.56	1240K	F	MN	France	France_MN
GRG027	GRG027	2020	RivollatScienceAdvance2020	6690	52	4840-4615 calBCE (5870��40 BP, Lyon-4444, SacA-8627)	France_MN	France, Yonne, Gurgy "les Noisats" Family A (12 members) (we detect 21 2d/3d relative pairs: GRG008-GRG018, GRG023-GRG027, GRG021-GRG027, GRG018-GRG027, GRG023-GRG035, GRG016-GRG023, GRG016-GRG025, GRG016-GRG035, GRG016-GRG041, GRG015-GRG041, GRG008-GRG041, GRG018-GRG041, GRG021-GRG041, GRG023-GRG041, GRG027-GRG041, GRG035-GRG041, GRG057-GRG041, GRG057-GRG008, GRG057-GRG018, GRG057-GRG021, GRG057…	413223	739322	France	47.97	3.56	1240K	M	MN	France	France_MN
GRG028	GRG028	2020	RivollatScienceAdvance2020	6671	56	4836-4606 calBCE (5855��40 BP, Lyon-4446, SacA-8629)	France_MN	Yonne, Gurgy "les Noisats"	341051	604381	France	47.97	3.56	1240K	F	MN	France	France_MN
GRG032	GRG032	2020	RivollatScienceAdvance2020	6088	70	4310-3994 calBCE (5303��40 BP, Ly-12933)	France_MN	Yonne, Gurgy "les Noisats"	405417	723723	France	47.97	3.56	1240K	F	MN	France	France_MN
GRG043	GRG043	2020	RivollatScienceAdvance2020	6450	289	5000-4000 BCE	France_MN	Yonne, Gurgy "les Noisats"	374140	667834	France	47.97	3.56	1240K	M	MN	France	France_MN
GRG049	GRG049	2020	RivollatScienceAdvance2020	6571	72	4781-4460 calBCE (5773��58 BP, Ly-12934)	France_MN	Yonne, Gurgy "les Noisats"	47161	82998	France	47.97	3.56	1240K	F	MN	France	France_MN
GRG050	GRG050	2020	RivollatScienceAdvance2020	6450	289	5000-4000 BCE	France_MN	Yonne, Gurgy "les Noisats"	230442	406633	France	47.97	3.56	1240K	F	MN	France	France_MN
GRG052	GRG052	2020	RivollatScienceAdvance2020	6450	289	5000-4000 BCE	France_MN	Yonne, Gurgy "les Noisats"	329519	587296	France	47.97	3.56	1240K	M	MN	France	France_MN
OBN006	OBN006	2020	RivollatScienceAdvance2020	7026	74	5209-4954 calBCE (6124��25 BP, LTL-18527A)	France_MN	Bas-Rhin, Obernai	293421	521030	France	48.46	7.48	1240K	M	EN	France	France_MN
OBN008	OBN008	2020	RivollatScienceAdvance2020	6543	50	4686-4499 calBCE (5743��30 BP, SUERC-52378)	France_MN	Bas-Rhin, Obernai	440904	826308	France	48.46	7.48	1240K	F	MN	France	France_MN
OBN009	OBN009	2020	RivollatScienceAdvance2020	6398	44	4537-4364 calBCE (5628��25 BP, LTL-18529A)	France_MN	Bas-Rhin, Obernai	351047	661561	France	48.46	7.48	1240K	F	MN	France	France_MN
OBN011	OBN011	2020	RivollatScienceAdvance2020	6549	46	4686-4504 calBCE (5749��25 BP, LTL-18531A)	France_MN	Bas-Rhin, Obernai	288598	547820	France	48.46	7.48	1240K	M	MN	France	France_MN
PRI006	PRI006	2020	RivollatScienceAdvance2020	6150	58	4300-4100 BCE	France_MN	Deux-S��vres, Priss��-la-Charri��re	196078	372525	France	46.15	-0.48	1240K	F	MN	France	France_MN
1H04.SG	1H04	2021	SeguinOrlandoCurrBio2021	4851	10	2917-2887 calBCE (4293��16 BP) [R_combine: (4345��25 BP, UCAIMS-229428); (4260��20, UCAIMS-229429)]	France_MontAime_MLN.SG	Marne, Mont-Aim�� hypog��e I	192079	366132	France	48.8589	3.99647	Shotgun	F	CA	France	France_MontAime_MLN
1H07.SG	1H07	2021	SeguinOrlandoCurrBio2021	5166	79	3338-3037 calBCE (4480��20 BP, UCAIMS-229431)	France_MontAime_MLN.SG	Marne, Mont-Aim�� hypog��e I	121062	232767	France	48.8589	3.99647	Shotgun	M	CA	France	France_MontAime_MLN
1H13.SG	1H13	2021	SeguinOrlandoCurrBio2021	4950	53	3092-2921 calBCE (4395��20 BP, UCAIMS-229432)	France_MontAime_MLN.SG	Marne, Mont-Aim�� hypog��e I	278990	538999	France	48.8589	3.99647	Shotgun	M	CA	France	France_MontAime_MLN
1H14.SG	1H14	2021	SeguinOrlandoCurrBio2021	5160	86	3334-3030 calBCE (4470��20 BP, UCAIMS-229433)	France_MontAime_MLN.SG	Marne, Mont-Aim�� hypog��e I	210082	401645	France	48.8589	3.99647	Shotgun	F	CA	France	France_MontAime_MLN
2H07.SG	2H07	2021	SeguinOrlandoCurrBio2021	5184	86	3366-3104 calBCE (4540��20 BP, UCAIMS-229435)	France_MontAime_MLN.SG	Marne, Mont-Aim�� hypog��e II	186605	364492	France	48.8585	3.99589	Shotgun	M	CA	France	France_MontAime_MLN
2H10.SG	2H10	2021	SeguinOrlandoCurrBio2021	5165	74	3341-3098 calBCE (4495��20 BP, UCAIMS-224907)	France_MontAime_MLN.SG	Marne, Mont-Aim�� hypog��e II	592443	1148616	France	48.8585	3.99589	Shotgun	M	CA	France	France_MontAime_MLN
I15029	I15029	2021	PattersonNature2021	5700	115	3950-3550 BCE	France_N	Morbihan, Quiberon, Port Blanc	446035	805454	France	47.5235	-3.1546	1240K	M	LN	France	France_N
I15030	I15030	2021	PattersonNature2021	5700	115	3950-3550 BCE	France_N	Morbihan, Quiberon, Port Blanc	411118	742851	France	47.5235	-3.1546	1240K	M	LN	France	France_N
I15031	I15031	2021	PattersonNature2021	5700	115	3950-3550 BCE	France_N	Morbihan, Quiberon, Port Blanc	448225	808700	France	47.5235	-3.1546	1240K	F	LN	France	France_N
I15032	I15032	2021	PattersonNature2021	5700	115	3950-3550 BCE	France_N	Morbihan, Quiberon, Port Blanc	444494	806182	France	47.5235	-3.1546	1240K	M	LN	France	France_N
I15035	I15035	2021	PattersonNature2021	5000	548	4000-2100 BCE	France_N	Morbihan, Quiberon, Port Blanc	458529	829200	France	47.5235	-3.1546	1240K	F	LN_CA	France	France_N
PER3023.SG	PER3023	2020	BrunelPNAS2020	9050	58	7200-7000 BCE	France_NouvelleAquitaine_Mesolithic.SG	Nouvelle-Aquitaine (South-West), Agris, Les Perrats	101478	184600	France	45.77	0.33	Shotgun	F	ME	WHG	France_NouvelleAquitaine_Mesolithic
PER503.SG	PER503	2020	BrunelPNAS2020	9050	58	7200-7000 BCE	France_NouvelleAquitaine_Mesolithic.SG	Nouvelle-Aquitaine (South-West), Agris, Les Perrats	187415	336088	France	45.77	0.33	Shotgun	F	ME	WHG	France_NouvelleAquitaine_Mesolithic
EUG11.SG	EUG11	2020	BrunelPNAS2020	3882	51	2028-1782 calBCE (3580��30 BP, Beta-471249)	France_Occitanie_EBA.SG	Occitanie (South), Laure, Dolmen de Saint-Eug��ne	92004	173277	France	43.162	2.3116	Shotgun	M	EBA	France	France_Occitanie_EBA
PIR3037AB.SG	PIR3037AB	2020	BrunelPNAS2020	3995	68	2196-1903 calBCE (3663��43 BP, Erl-12277)	France_Occitanie_EBA.SG	Occitanie (South), Valros, Rec de Ligno	39049	68849	France	43.2516	3.2202	Shotgun	M	EBA	France	France_Occitanie_EBA
PIR3116B.SG	PIR3116B	2020	BrunelPNAS2020	4170	58	2340-2064 calBCE (3790��30 BP, Ly-14877)	France_Occitanie_EBA.SG	Occitanie (South), Valros, Rec de Ligno	67131	119141	France	43.2516	3.2202	Shotgun	M	CA_EBA	France	France_Occitanie_EBA
QUIN234.SG	QUIN234	2020	BrunelPNAS2020	3600	260	2100-1200 BCE	France_Occitanie_EMBA.SG	Occitanie (South), Castelnaudary, Quinquiris	84092	151875	France	43.2957	1.96175	Shotgun	F	EBA_MBA	France	France_Occitanie_EMBA
QUIN58.SG	QUIN58	2020	BrunelPNAS2020	3600	260	2100-1200 BCE	France_Occitanie_EMBA.SG	Occitanie (South), Castelnaudary, Quinquiris	72444	129071	France	43.2957	1.96175	Shotgun	M	EBA_MBA	France	France_Occitanie_EMBA
PEI10.SG	PEI10	2020	BrunelPNAS2020	4736	64	2895-2671 calBCE (4200��30 BP, Ly-14876)	France_Occitanie_LN.SG	Occitanie (South), Villedubert, Dolmen des Peiri��res	35459	62983	France	43.1355	2.2519	Shotgun	F	CA	France	France_Occitanie_LN
PEI2.SG	PEI2	2020	BrunelPNAS2020	4750	87	2950-2650 BCE	France_Occitanie_LN.SG	Occitanie (South), Villedubert, Dolmen des Peiri��res	120581	257759	France	43.1355	2.2519	Shotgun	F	CA	France	France_Occitanie_LN
Pir6.SG	Pir6	2020	BrunelPNAS2020	3584	64	1744-1519 calBCE (3356��43 BP, Erl-12275)	France_Occitanie_MBA.SG	Occitanie (South), Valros, Le Pirou	52067	95140	France	43.2516	3.2202	Shotgun	F	EBA_MBA	France	France_Occitanie_MBA
CRE20D.SG	CRE20D	2020	BrunelPNAS2020	6250	58	4400-4200 BCE	France_Occitanie_MN.SG	Occitanie (South), B��ziers, Le Cr��s	151998	283545	France	43.2051	3.1308	Shotgun	F	MN	France	France_Occitanie_MN
Pir4.SG	Pir4	2020	BrunelPNAS2020	6293	58	4448-4251 calBCE (5494��49 BP, Erl-13040)	France_Occitanie_MN.SG	Occitanie (South), Valros, Le Pirou	47171	89792	France	43.2516	3.2202	Shotgun	F	MN	France	France_Occitanie_MN
Ranchot88_noUDG	Ranchot88	2016	FuNature2016	10134	91	8290-7968 calBCE (8985��40 BP, GrA-38019)	France_Ranchot88	Ranchot	209195	384894	France	47.91	5.43	1240K	F	ME	WHG	France_Ranchot88
French23812.HO	French23812	2016	LazaridisNature2016	Modern	Modern	Modern	French.HO	Finistere	582008	#N/A	France	48.2988	-4.12301	HumanOrigins	M	Modern	WestEurope	French
French23814.HO	French23814	2016	LazaridisNature2016	Modern	Modern	Modern	French.HO	Nord	586275	#N/A	France	50.4281	3.24679	HumanOrigins	M	Modern	WestEurope	French
French23821.HO	French23821	2016	LazaridisNature2016	Modern	Modern	Modern	French.HO	Pas-de-Calais	585729	#N/A	France	50.462	2.333	HumanOrigins	F	Modern	WestEurope	French
French23830.HO	French23830	2016	LazaridisNature2016	Modern	Modern	Modern	French.HO	Ille-et-Vilaine	585478	#N/A	France	48.1926	-1.62791	HumanOrigins	M	Modern	WestEurope	French
French23833.HO	French23833	2016	LazaridisNature2016	Modern	Modern	Modern	French.HO	Finistere	585465	#N/A	France	48.2988	-4.12301	HumanOrigins	F	Modern	WestEurope	French
French23862.HO	French23862	2016	LazaridisNature2016	Modern	Modern	Modern	French.HO	Pas-de-Calais	584195	#N/A	France	50.462	2.333	HumanOrigins	M	Modern	WestEurope	French
French23915.HO	French23915	2016	LazaridisNature2016	Modern	Modern	Modern	French.HO	Seine-Maritime	584101	#N/A	France	49.6751	0.977686	HumanOrigins	M	Modern	WestEurope	French
French23919.HO	French23919	2016	LazaridisNature2016	Modern	Modern	Modern	French.HO	Yonne	582950	#N/A	France	47.8478	3.59256	HumanOrigins	F	Modern	WestEurope	French
French23989.HO	French23989	2016	LazaridisNature2016	Modern	Modern	Modern	French.HO	Cote d'Armor	581294	#N/A	France	48.4747	-2.8394	HumanOrigins	F	Modern	WestEurope	French
French24061.HO	French24061	2016	LazaridisNature2016	Modern	Modern	Modern	French.HO	Loire-Atlantique	585854	#N/A	France	47.3428	-1.66718	HumanOrigins	M	Modern	WestEurope	French
French24075.HO	French24075	2016	LazaridisNature2016	Modern	Modern	Modern	French.HO	Moselle	584066	#N/A	France	49.047	6.61545	HumanOrigins	F	Modern	WestEurope	French
French24076.HO	French24076	2016	LazaridisNature2016	Modern	Modern	Modern	French.HO	Moselle	585152	#N/A	France	49.047	6.61545	HumanOrigins	M	Modern	WestEurope	French
French24090.HO	French24090	2016	LazaridisNature2016	Modern	Modern	Modern	French.HO	Cote d'Armor	586401	#N/A	France	48.4747	-2.8394	HumanOrigins	M	Modern	WestEurope	French
French24118.HO	French24118	2016	LazaridisNature2016	Modern	Modern	Modern	French.HO	Cote d'Or	585036	#N/A	France	47.3733	4.79408	HumanOrigins	M	Modern	WestEurope	French
French24120.HO	French24120	2016	LazaridisNature2016	Modern	Modern	Modern	French.HO	Finistere	584342	#N/A	France	48.2988	-4.12301	HumanOrigins	F	Modern	WestEurope	French
French24124.HO	French24124	2016	LazaridisNature2016	Modern	Modern	Modern	French.HO	Moselle	583210	#N/A	France	49.047	6.61545	HumanOrigins	M	Modern	WestEurope	French
French24144.HO	French24144	2016	LazaridisNature2016	Modern	Modern	Modern	French.HO	Nord	575628	#N/A	France	50.4281	3.24679	HumanOrigins	F	Modern	WestEurope	French
French24148.HO	French24148	2016	LazaridisNature2016	Modern	Modern	Modern	French.HO	Moselle	585942	#N/A	France	49.047	6.61545	HumanOrigins	M	Modern	WestEurope	French
French24178.HO	French24178	2016	LazaridisNature2016	Modern	Modern	Modern	French.HO	Moselle	581962	#N/A	France	49.047	6.61545	HumanOrigins	F	Modern	WestEurope	French
French24247.HO	French24247	2016	LazaridisNature2016	Modern	Modern	Modern	French.HO	Cote d'Armor	585111	#N/A	France	48.4747	-2.8394	HumanOrigins	F	Modern	WestEurope	French
French24381.HO	French24381	2016	LazaridisNature2016	Modern	Modern	Modern	French.HO	Finistere	585469	#N/A	France	48.2988	-4.12301	HumanOrigins	F	Modern	WestEurope	French
French24400.HO	French24400	2016	LazaridisNature2016	Modern	Modern	Modern	French.HO	Finistere	585243	#N/A	France	48.2988	-4.12301	HumanOrigins	M	Modern	WestEurope	French
French24408.HO	French24408	2016	LazaridisNature2016	Modern	Modern	Modern	French.HO	Seine-Maritime	584913	#N/A	France	49.6751	0.977686	HumanOrigins	F	Modern	WestEurope	French
French24433.HO	French24433	2016	LazaridisNature2016	Modern	Modern	Modern	French.HO	Moselle	581157	#N/A	France	49.047	6.61545	HumanOrigins	M	Modern	WestEurope	French
French24434.HO	French24434	2016	LazaridisNature2016	Modern	Modern	Modern	French.HO	Moselle	586186	#N/A	France	49.047	6.61545	HumanOrigins	F	Modern	WestEurope	French
French24437.HO	French24437	2016	LazaridisNature2016	Modern	Modern	Modern	French.HO	Moselle	586102	#N/A	France	49.047	6.61545	HumanOrigins	F	Modern	WestEurope	French
French24690.HO	French24690	2016	LazaridisNature2016	Modern	Modern	Modern	French.HO	Pas-de-Calais	585072	#N/A	France	50.462	2.333	HumanOrigins	U	Modern	WestEurope	French
French24817.HO	French24817	2016	LazaridisNature2016	Modern	Modern	Modern	French.HO	Aisne	576598	#N/A	France	49.5484	3.52934	HumanOrigins	M	Modern	WestEurope	French
French25068.HO	French25068	2016	LazaridisNature2016	Modern	Modern	Modern	French.HO	Pas-de-Calais	586079	#N/A	France	50.462	2.333	HumanOrigins	F	Modern	WestEurope	French
HGDP00511.HO	HGDP00511	2012	PattersonGenetics2012	Modern	Modern	Modern	French.HO	..	592628	#N/A	France	46	2	HumanOrigins	M	Modern	WestEurope	French
HGDP00512.HO	HGDP00512	2012	PattersonGenetics2012	Modern	Modern	Modern	French.HO	..	591858	#N/A	France	46	2	HumanOrigins	M	Modern	WestEurope	French
HGDP00513.HO	HGDP00513	2012	PattersonGenetics2012	Modern	Modern	Modern	French.HO	..	592190	#N/A	France	46	2	HumanOrigins	F	Modern	WestEurope	French
HGDP00514.HO	HGDP00514	2012	PattersonGenetics2012	Modern	Modern	Modern	French.HO	..	590295	#N/A	France	46	2	HumanOrigins	F	Modern	WestEurope	French
HGDP00515.HO	HGDP00515	2012	PattersonGenetics2012	Modern	Modern	Modern	French.HO	..	592490	#N/A	France	46	2	HumanOrigins	M	Modern	WestEurope	French
HGDP00516.HO	HGDP00516	2012	PattersonGenetics2012	Modern	Modern	Modern	French.HO	..	591823	#N/A	France	46	2	HumanOrigins	F	Modern	WestEurope	French
HGDP00517.HO	HGDP00517	2012	PattersonGenetics2012	Modern	Modern	Modern	French.HO	..	591600	#N/A	France	46	2	HumanOrigins	F	Modern	WestEurope	French
HGDP00518.HO	HGDP00518	2012	PattersonGenetics2012	Modern	Modern	Modern	French.HO	..	592251	#N/A	France	46	2	HumanOrigins	M	Modern	WestEurope	French
HGDP00519.HO	HGDP00519	2012	PattersonGenetics2012	Modern	Modern	Modern	French.HO	..	592545	#N/A	France	46	2	HumanOrigins	M	Modern	WestEurope	French
HGDP00522.HO	HGDP00522	2012	PattersonGenetics2012	Modern	Modern	Modern	French.HO	..	592106	#N/A	France	46	2	HumanOrigins	M	Modern	WestEurope	French
[truncated: 1,599 more rows]

[truncated: 13 more sheets: Supplementary Data 11, Supplementary Data 12, Supplementary Data 13, Supplementary Data 14, Supplementary Data 15, Supplementary Data 16, Supplementary Data 17, Supplementary Data 18, Supplementary Data 19, Supplementary Data 20, Supplementary Data 21, Supplementary Data 22, Supplementary Data 23]
